# Supplementary material for: Lineage-informative microhaplotypes for recurrence classification and spatio-temporal surveillance of Plasmodium vivax malaria parasites
Source: Nat Commun. 2024 Aug 8;15:6757. doi: 10.1038/s41467-024-51015-3 (PMC11310204; doi:10.1038/s41467-024-51015-3)
Supplement: Supplementary file 4 — Supplementary Dataset 1 [file 41467_2024_51015_MOESM4_ESM.xls]

## Sheet: supp-table-1-complete
Sample	Country	Year	ENA	Population	Publication source	Dataset	FWS	Neighbor-Joining_Fws	Microhaplotype-selection_IBD-simulation_Spatio-temporal-popgen	IBD-microhaplotype-vs-genomic
VVX11749	Afghanistan	2014	ERR2351705	WAS	Adams et al 2022	MalariaGEN Pv4.0	0.9978295702206894	1	1	1
VVX11750	Afghanistan	2014	ERR2351706	WAS	Adams et al 2022	MalariaGEN Pv4.0	0.9986648638984869	1	1	1
VVX11751	Afghanistan	2014	ERR2351707	WAS	Adams et al 2022	MalariaGEN Pv4.0	0.9988348901472182	1	1	1
VVX11792	Afghanistan	2015	ERR2351732	WAS	Adams et al 2022	MalariaGEN Pv4.0	0.9980586573703863	1	1	1
VVX11820	Afghanistan	2015	ERR2351747	WAS	Adams et al 2022	MalariaGEN Pv4.0	0.9943816102433394	1	1	1
VVX11821	Afghanistan	2015	ERR2351748	WAS	Adams et al 2022	MalariaGEN Pv4.0	0.9952865190694952	1	1	1
VVX11822	Afghanistan	2015	ERR2351749	WAS	Adams et al 2022	MalariaGEN Pv4.0	0.9973304356639482	1	1	1
VVX11824	Afghanistan	2015	ERR2351751	WAS	Adams et al 2022	MalariaGEN Pv4.0	0.961119	1	0	0
VVX11827	Afghanistan	2015	ERR2351753	WAS	Adams et al 2022	MalariaGEN Pv4.0	0.7803111094313276	1	0	0
VVX11828	Afghanistan	2015	ERR2351754	WAS	Adams et al 2022	MalariaGEN Pv4.0	0.7493140257598447	1	0	0
VVX11833	Afghanistan	2015	ERR2351757	WAS	Adams et al 2022	MalariaGEN Pv4.0	0.9977304435638704	1	1	1
VVX11843	Afghanistan	2015	ERR2351761	WAS	Adams et al 2022	MalariaGEN Pv4.0	0.995185	1	1	1
VVX11847	Afghanistan	2015	ERR2351764	WAS	Adams et al 2022	MalariaGEN Pv4.0	0.9862391919438552	1	1	1
VVX11848	Afghanistan	2015	ERR2351765	WAS	Adams et al 2022	MalariaGEN Pv4.0	0.9892292616892668	1	1	1
VVX11849	Afghanistan	2015	ERR2351766	WAS	Adams et al 2022	MalariaGEN Pv4.0	0.9222173456120298	1	0	0
VVX11874	Afghanistan	2015	ERR2351779	WAS	Adams et al 2022	MalariaGEN Pv4.0	0.8841003583250155	1	0	0
VVX11905	Afghanistan	2015	ERR2351798	WAS	Adams et al 2022	MalariaGEN Pv4.0	0.9966316215845116	1	1	1
VVX11906	Afghanistan	2015	ERR2351799	WAS	Adams et al 2022	MalariaGEN Pv4.0	0.9953930028357848	1	1	1
VVX11907	Afghanistan	2015	ERR2351800	WAS	Adams et al 2022	MalariaGEN Pv4.0	0.9938289123722546	1	1	1
VVX11910	Afghanistan	2015	ERR2351803	WAS	Adams et al 2022	MalariaGEN Pv4.0	0.8954906384723746	1	0	0
VVX11912	Afghanistan	2015	ERR2351805	WAS	Adams et al 2022	MalariaGEN Pv4.0	0.9985891964144508	1	1	1
VVX11916	Afghanistan	2015	ERR2351846	WAS	Adams et al 2022	MalariaGEN Pv4.0	0.9975683679531018	1	1	1
VVX11917	Afghanistan	2015	ERR2351847	WAS	Adams et al 2022	MalariaGEN Pv4.0	0.997726	1	1	1
VVX11920	Afghanistan	2015	ERR2351849	WAS	Adams et al 2022	MalariaGEN Pv4.0	0.6435188515646111	1	0	0
VVX11924	Afghanistan	2015	ERR2351852	WAS	Adams et al 2022	MalariaGEN Pv4.0	0.8704960129951615	1	0	0
VVX11928	Afghanistan	2015	ERR2351856	WAS	Adams et al 2022	MalariaGEN Pv4.0	0.8467501816282164	1	0	0
VVX11932	Afghanistan	2014	ERR2351859	WAS	Adams et al 2022	MalariaGEN Pv4.0	0.8590717990698742	1	0	0
VVX11934	Afghanistan	2014	ERR2351860	WAS	Adams et al 2022	MalariaGEN Pv4.0	0.9978822064776008	1	1	1
VVX11958	Afghanistan	2014	ERR2351880	WAS	Adams et al 2022	MalariaGEN Pv4.0	0.9975004462884652	1	1	1
VVX11983	Afghanistan	2015	ERR2351903	WAS	Adams et al 2022	MalariaGEN Pv4.0	0.9976232381194708	1	1	1
VVX11997	Afghanistan	2015	ERR2351916	WAS	Adams et al 2022	MalariaGEN Pv4.0	0.8399447962504959	1	0	0
VVX12008	Afghanistan	2015	ERR2309622	WAS	Adams et al 2022	MalariaGEN Pv4.0	0.997621	1	1	1
VVX12009	Afghanistan	2015	ERR2309623	WAS	Adams et al 2022	MalariaGEN Pv4.0	0.9974243136459796	1	1	1
VVX12022	Afghanistan	2016	ERR2309634	WAS	Adams et al 2022	MalariaGEN Pv4.0	0.9774206784898994	1	1	1
VVX12027	Afghanistan	2014	ERR2309638	WAS	Adams et al 2022	MalariaGEN Pv4.0	0.9679649254294322	1	1	1
VVX12042	Afghanistan	2016	ERR2309651	WAS	Adams et al 2022	MalariaGEN Pv4.0	0.997713	1	1	1
Brazil_Belem	Brazil	1980	SRR575087	LAM	Adams et al 2022; Hupalo et al 2016	MalariaGEN Pv4.0	0.997976	1	1	1
Brazil_I	Brazil	1994	SRR332567,SRR332568,SRR332569,SRR332570,SRR332571,SRR332572,SRR332573,SRR340133,SRR340134	LAM	Adams et al 2022; Hupalo et al 2016	MalariaGEN Pv4.0	0.997634	1	1	1
Brazil01	Brazil	2011	SRR1564575,SRR1568121	LAM	Adams et al 2022; Hupalo et al 2016	MalariaGEN Pv4.0	0.7440347947031906	1	0	0
Brazil32	Brazil	2011	SRR1564647,SRR1568192	LAM	Adams et al 2022; Hupalo et al 2016	MalariaGEN Pv4.0	0.9952225128965886	1	1	1
PQ0002-C	Brazil	2008	ERR019040	LAM	Pearson et al 2016; Adams et al 2022	MalariaGEN Pv4.0	0.9256071567799442	1	0	0
PQ0003-C	Brazil	2008	ERR152407	LAM	Pearson et al 2016; Adams et al 2022	MalariaGEN Pv4.0	0.7446144932314858	1	0	0
PQ0008-C	Brazil	2008	ERR018932	LAM	Pearson et al 2016; Adams et al 2022	MalariaGEN Pv4.0	0.9979389299438556	1	1	1
PQ0012-CW	Brazil	2014	ERR713932	LAM	Adams et al 2022	MalariaGEN Pv4.0	0.9975	1	1	1
PQ0014-CW	Brazil	2014	ERR713934	LAM	Adams et al 2022	MalariaGEN Pv4.0	0.810681	1	0	0
PQ0015-CW	Brazil	2014	ERR713935	LAM	Adams et al 2022	MalariaGEN Pv4.0	0.9973446567469172	1	1	1
PQ0016-CW	Brazil	2014	ERR713936	LAM	Adams et al 2022	MalariaGEN Pv4.0	0.997183	1	1	1
VVX01162	Brazil	2016	ERR2309730	LAM	Adams et al 2022	MalariaGEN Pv4.0	0.9486971383462198	1	1	1
VVX01166	Brazil	2016	ERR2309731	LAM	Adams et al 2022	MalariaGEN Pv4.0	0.9915251669693506	1	1	1
VVX01525	Brazil	2014	ERR2309781	LAM	Adams et al 2022	MalariaGEN Pv4.0	0.9733978876872116	1	1	1
VVX01541	Brazil	2014	ERR2309786	LAM	Adams et al 2022	MalariaGEN Pv4.0	0.9789735705821376	1	1	1
VVX01542	Brazil	2014	ERR2309788	LAM	Adams et al 2022	MalariaGEN Pv4.0	0.984711	1	1	1
VVX01545	Brazil	2014	ERR2309787	LAM	Adams et al 2022	MalariaGEN Pv4.0	0.993369	1	1	1
VVX01799	Brazil	2014	ERR2309789	LAM	Adams et al 2022	MalariaGEN Pv4.0	0.972331	1	1	1
VVX01806	Brazil	2015	ERR2309751	LAM	Adams et al 2022	MalariaGEN Pv4.0	0.9830109514162436	1	1	1
VVX01812	Brazil	2015	ERR2309779	LAM	Adams et al 2022	MalariaGEN Pv4.0	0.9970395105368124	1	1	1
VVX01815	Brazil	2015	ERR2309777	LAM	Adams et al 2022	MalariaGEN Pv4.0	0.8859424754881595	1	0	0
cambodia127	Cambodia	2010	SRR572649	ESEA	Hupalo et al 2016; Adams et al 2022	MalariaGEN Pv4.0	0.9872961688337816	1	1	1
cambodia8	Cambodia	2010	SRR572648	ESEA	Hupalo et al 2016; Adams et al 2022	MalariaGEN Pv4.0	0.8112989619673566	1	0	0
IVC09-BB-0012	Cambodia	2009	SRR2315729	ESEA	Parobek et al 2016; Adams et al 2022	MalariaGEN Pv4.0	0.996253	1	1	1
IVC09-OM-0012	Cambodia	2009	SRR2316034	ESEA	Parobek et al 2016; Adams et al 2022	MalariaGEN Pv4.0	0.9977893151179532	1	1	1
IVC09-OM-0015	Cambodia	2009	SRR2316036	ESEA	Parobek et al 2016; Adams et al 2022	MalariaGEN Pv4.0	0.9980833725973596	1	1	1
IVC09-OM-0018	Cambodia	2009	SRR2316041	ESEA	Parobek et al 2016; Adams et al 2022	MalariaGEN Pv4.0	0.7523277988579357	1	0	0
IVC09-OM-0032	Cambodia	2009	SRR2316044	ESEA	Parobek et al 2016; Adams et al 2022	MalariaGEN Pv4.0	0.776551	1	0	0
IVC09-OM-0044	Cambodia	2009	SRR2316048	ESEA	Parobek et al 2016; Adams et al 2022	MalariaGEN Pv4.0	0.9980036082316937	1	1	1
IVC09-OM-0046	Cambodia	2009	SRR2316051	ESEA	Parobek et al 2016; Adams et al 2022	MalariaGEN Pv4.0	0.998032	1	1	1
IVC09-OM-0076	Cambodia	2009	SRR2316087	ESEA	Parobek et al 2016; Adams et al 2022	MalariaGEN Pv4.0	0.853237	1	0	0
IVC09-OM-0078	Cambodia	2009	SRR2316091	ESEA	Parobek et al 2016; Adams et al 2022	MalariaGEN Pv4.0	0.9457304028436896	1	0	0
IVC09-OM-0092	Cambodia	2009	SRR2316095	ESEA	Parobek et al 2016; Adams et al 2022	MalariaGEN Pv4.0	0.9791053330861892	1	1	1
IVC09-OM-0093	Cambodia	2009	SRR2316098	ESEA	Parobek et al 2016; Adams et al 2022	MalariaGEN Pv4.0	0.8846375240760775	1	0	0
IVC09-OM-0099	Cambodia	2009	SRR2316101	ESEA	Parobek et al 2016; Adams et al 2022	MalariaGEN Pv4.0	0.998282	1	1	1
IVC09-OM-0114	Cambodia	2009	SRR2316115	ESEA	Parobek et al 2016; Adams et al 2022	MalariaGEN Pv4.0	0.9988543270504074	1	1	1
IVC09-OM-0115	Cambodia	2009	SRR2316117	ESEA	Parobek et al 2016; Adams et al 2022	MalariaGEN Pv4.0	0.6524993881346255	1	0	0
IVC09-OM-0118	Cambodia	2009	SRR2316172	ESEA	Parobek et al 2016; Adams et al 2022	MalariaGEN Pv4.0	0.998254	1	1	1
IVC09-OM-0124	Cambodia	2009	SRR2316252	ESEA	Parobek et al 2016; Adams et al 2022	MalariaGEN Pv4.0	0.997365	1	1	1
IVC09-OM-0141	Cambodia	2009	SRR2316344	ESEA	Parobek et al 2016; Adams et al 2022	MalariaGEN Pv4.0	0.7579661975722738	1	0	0
IVC09-OM-0142	Cambodia	2009	SRR2316398	ESEA	Parobek et al 2016; Adams et al 2022	MalariaGEN Pv4.0	0.6135765118084836	1	0	0
IVC09-OM-0143	Cambodia	2009	SRR2316422	ESEA	Parobek et al 2016; Adams et al 2022	MalariaGEN Pv4.0	0.7642674353015464	1	0	0
IVC09-OM-0146	Cambodia	2009	SRR2316531	ESEA	Parobek et al 2016; Adams et al 2022	MalariaGEN Pv4.0	0.9990265330290052	1	1	1
IVC09-OM-0164	Cambodia	2009	SRR2316564	ESEA	Parobek et al 2016; Adams et al 2022	MalariaGEN Pv4.0	0.9979701239956824	1	1	1
IVC09-OM-0192	Cambodia	2009	SRR2316625	ESEA	Parobek et al 2016; Adams et al 2022	MalariaGEN Pv4.0	0.8039447047369663	1	0	0
IVC09-OM-0208	Cambodia	2009	SRR2316658	ESEA	Parobek et al 2016; Adams et al 2022	MalariaGEN Pv4.0	0.6317334336131297	1	0	0
IVC09-OM-0214	Cambodia	2009	SRR2316724	ESEA	Parobek et al 2016; Adams et al 2022	MalariaGEN Pv4.0	0.978882	1	1	1
IVC09-OM-0220	Cambodia	2009	SRR2316755	ESEA	Parobek et al 2016; Adams et al 2022	MalariaGEN Pv4.0	0.9982055358717928	1	1	1
IVC09-OM-0236	Cambodia	2009	SRR2316807	ESEA	Parobek et al 2016; Adams et al 2022	MalariaGEN Pv4.0	0.9984842698386308	1	1	1
IVC09-OM-0244	Cambodia	2009	SRR2316839	ESEA	Parobek et al 2016; Adams et al 2022	MalariaGEN Pv4.0	0.7310772320442936	1	0	0
IVC09-OM-0245	Cambodia	2009	SRR2316865	ESEA	Parobek et al 2016; Adams et al 2022	MalariaGEN Pv4.0	0.809769	1	0	0
IVC10-BB-0014	Cambodia	2010	SRR2315849	ESEA	Parobek et al 2016; Adams et al 2022	MalariaGEN Pv4.0	0.9935603602458176	1	1	1
IVC10-BB-0016	Cambodia	2010	SRR2316038	ESEA	Parobek et al 2016; Adams et al 2022	MalariaGEN Pv4.0	0.6748845125171381	1	0	0
IVC10-BB-0017	Cambodia	2010	SRR2316105	ESEA	Parobek et al 2016; Adams et al 2022	MalariaGEN Pv4.0	0.7727790251357278	1	0	0
IVC10-BB-0019	Cambodia	2010	SRR2316478	ESEA	Parobek et al 2016; Adams et al 2022	MalariaGEN Pv4.0	0.6970879553018324	1	0	0
IVC10-BB-0021	Cambodia	2010	SRR2316872	ESEA	Parobek et al 2016; Adams et al 2022	MalariaGEN Pv4.0	0.8643597346921934	1	0	0
IVC10-BB-0023	Cambodia	2010	SRR2316895	ESEA	Parobek et al 2016; Adams et al 2022	MalariaGEN Pv4.0	0.995695	1	1	1
IVC10-BB-0034	Cambodia	2010	SRR2317109	ESEA	Parobek et al 2016; Adams et al 2022	MalariaGEN Pv4.0	0.9620689886477966	1	1	1
IVC10-BB-0035	Cambodia	2010	SRR2317489	ESEA	Parobek et al 2016; Adams et al 2022	MalariaGEN Pv4.0	0.9977347871085984	1	1	1
IVC10-OM-0269	Cambodia	2010	SRR2316867	ESEA	Parobek et al 2016; Adams et al 2022	MalariaGEN Pv4.0	0.9890355832130584	1	1	1
IVC10-OM-0270	Cambodia	2010	SRR2316875	ESEA	Parobek et al 2016; Adams et al 2022	MalariaGEN Pv4.0	0.8067340195276641	1	0	0
IVC10-OM-0271	Cambodia	2010	SRR2316879	ESEA	Parobek et al 2016; Adams et al 2022	MalariaGEN Pv4.0	0.9986381435012854	1	1	1
IVC10-OM-0273	Cambodia	2010	SRR2316883	ESEA	Parobek et al 2016; Adams et al 2022	MalariaGEN Pv4.0	0.9981731375713608	1	1	1
IVC10-OM-0275	Cambodia	2010	SRR2316887	ESEA	Parobek et al 2016; Adams et al 2022	MalariaGEN Pv4.0	0.9983940808866894	1	1	1
IVC10-OM-0282	Cambodia	2010	SRR2316889	ESEA	Parobek et al 2016; Adams et al 2022	MalariaGEN Pv4.0	0.8606151479354001	1	0	0
IVC10-OM-0283	Cambodia	2010	SRR2316890	ESEA	Parobek et al 2016; Adams et al 2022	MalariaGEN Pv4.0	0.9416139153395908	1	0	0
IVC10-OM-0284	Cambodia	2010	SRR2316891	ESEA	Parobek et al 2016; Adams et al 2022	MalariaGEN Pv4.0	0.8673445325041964	1	0	0
IVC10-OM-0292	Cambodia	2010	SRR2316892	ESEA	Parobek et al 2016; Adams et al 2022	MalariaGEN Pv4.0	0.9972030223388264	1	1	1
IVC10-OM-0296	Cambodia	2010	SRR2316893	ESEA	Parobek et al 2016; Adams et al 2022	MalariaGEN Pv4.0	0.9959886989570336	1	1	1
IVC10-OM-0299	Cambodia	2010	SRR2316894	ESEA	Parobek et al 2016; Adams et al 2022	MalariaGEN Pv4.0	0.997378	1	1	1
IVC10-OM-0300	Cambodia	2010	SRR2316920	ESEA	Parobek et al 2016; Adams et al 2022	MalariaGEN Pv4.0	0.6208837490545129	1	0	0
IVC10-OM-0303	Cambodia	2010	SRR2316922	ESEA	Parobek et al 2016; Adams et al 2022	MalariaGEN Pv4.0	0.6876928935873077	1	0	0
IVC10-OM-0304	Cambodia	2010	SRR2316923	ESEA	Parobek et al 2016; Adams et al 2022	MalariaGEN Pv4.0	0.6658417742042333	1	0	0
IVC10-OM-0305	Cambodia	2010	SRR2316924	ESEA	Parobek et al 2016; Adams et al 2022	MalariaGEN Pv4.0	0.9980747622732378	1	1	1
IVC10-OM-0310	Cambodia	2010	SRR2316925	ESEA	Parobek et al 2016; Adams et al 2022	MalariaGEN Pv4.0	0.5642641256153168	1	0	0
IVC10-OM-0312	Cambodia	2010	SRR2316926	ESEA	Parobek et al 2016; Adams et al 2022	MalariaGEN Pv4.0	0.8226366736899478	1	0	0
IVC10-OM-0313	Cambodia	2010	SRR2316970	ESEA	Parobek et al 2016; Adams et al 2022	MalariaGEN Pv4.0	0.9975758986679192	1	1	1
IVC10-OM-0314	Cambodia	2010	SRR2317000	ESEA	Parobek et al 2016; Adams et al 2022	MalariaGEN Pv4.0	0.9982296691229486	1	1	1
IVC10-OM-0317	Cambodia	2010	SRR2317001	ESEA	Parobek et al 2016; Adams et al 2022	MalariaGEN Pv4.0	0.998422	1	1	1
IVC10-OM-0322	Cambodia	2010	SRR2317142	ESEA	Parobek et al 2016; Adams et al 2022	MalariaGEN Pv4.0	0.4446629561213678	1	0	0
IVC10-OM-0325	Cambodia	2010	SRR2317171	ESEA	Parobek et al 2016; Adams et al 2022	MalariaGEN Pv4.0	0.997625	1	1	1
IVC10-OM-0339	Cambodia	2010	SRR2317223	ESEA	Parobek et al 2016; Adams et al 2022	MalariaGEN Pv4.0	0.8366786956227502	1	0	0
IVC10-OM-0342	Cambodia	2010	SRR2317268	ESEA	Parobek et al 2016; Adams et al 2022	MalariaGEN Pv4.0	0.9978530560388102	1	1	1
IVC10-OM-0345	Cambodia	2010	SRR2317321	ESEA	Parobek et al 2016; Adams et al 2022	MalariaGEN Pv4.0	0.7772492481888902	1	0	0
IVC11-KP-0014	Cambodia	2011	SRR2317560	ESEA	Parobek et al 2016; Adams et al 2022	MalariaGEN Pv4.0	0.9955284129245708	1	1	1
IVC11-KP-0017	Cambodia	2011	SRR2315958	ESEA	Parobek et al 2016; Adams et al 2022	MalariaGEN Pv4.0	0.6456449907399195	1	0	0
IVC11-KP-0034	Cambodia	2011	SRR2315988	ESEA	Parobek et al 2016; Adams et al 2022	MalariaGEN Pv4.0	0.9961459206539308	1	1	1
IVC11-KP-0053	Cambodia	2011	SRR2316010	ESEA	Parobek et al 2016; Adams et al 2022	MalariaGEN Pv4.0	0.6675230384692126	1	0	0
IVC11-OM-0346	Cambodia	2011	SRR2317322	ESEA	Parobek et al 2016; Adams et al 2022	MalariaGEN Pv4.0	0.8203572420128524	1	0	0
IVC11-OM-0354	Cambodia	2011	SRR2317410	ESEA	Parobek et al 2016; Adams et al 2022	MalariaGEN Pv4.0	0.673929	1	0	0
IVC11-OM-0355	Cambodia	2011	SRR2317444	ESEA	Parobek et al 2016; Adams et al 2022	MalariaGEN Pv4.0	0.5838891134203087	1	0	0
IVC12-KP-0063	Cambodia	2012	SRR2316011	ESEA	Parobek et al 2016; Adams et al 2022	MalariaGEN Pv4.0	0.6751535966668165	1	0	0
IVC12-KP-0067	Cambodia	2012	SRR2316013	ESEA	Parobek et al 2016; Adams et al 2022	MalariaGEN Pv4.0	0.5354499622193831	1	0	0
IVC12-KP-0068	Cambodia	2012	SRR2316015	ESEA	Parobek et al 2016; Adams et al 2022	MalariaGEN Pv4.0	0.7760459690730066	1	0	0
IVC12-KP-0070	Cambodia	2012	SRR2316017	ESEA	Parobek et al 2016; Adams et al 2022	MalariaGEN Pv4.0	0.9292032995658164	1	0	0
IVC12-KP-0076	Cambodia	2012	SRR2316032	ESEA	Parobek et al 2016; Adams et al 2022	MalariaGEN Pv4.0	0.9671822306233115	1	1	1
PH0066-CW	Cambodia	2009	ERR713940	ESEA	Adams et al 2022	MalariaGEN Pv4.0	0.9374039249759976	1	0	0
PH0067-C	Cambodia	2009	ERR054080	ESEA	Pearson et al 2016; Adams et al 2022	MalariaGEN Pv4.0	0.9917706271278276	1	1	1
PH0068-C	Cambodia	2009	ERR020103	ESEA	Pearson et al 2016; Adams et al 2022	MalariaGEN Pv4.0	0.980914	1	1	1
PH0073-CW	Cambodia	2009	ERR713950	ESEA	Adams et al 2022	MalariaGEN Pv4.0	0.978763	1	0	0
PH0075-C	Cambodia	2009	ERR152408	ESEA	Adams et al 2022	MalariaGEN Pv4.0	0.9947092429206408	1	1	1
PH0078-CW	Cambodia	2009	ERR713954	ESEA	Adams et al 2022	MalariaGEN Pv4.0	0.9911098299400412	1	0	0
PH0079-CW	Cambodia	2009	ERR713944	ESEA	Adams et al 2022	MalariaGEN Pv4.0	0.997446	1	0	0
PH0081-CW	Cambodia	2009	ERR713945	ESEA	Adams et al 2022	MalariaGEN Pv4.0	0.996675	1	0	0
PH0084-CW	Cambodia	2009	ERR713946	ESEA	Adams et al 2022	MalariaGEN Pv4.0	0.9971689132433484	1	0	0
PH0086-C	Cambodia	2009	ERR216475, ERR490264, ERR484723, ERR484732	ESEA	Adams et al 2022	MalariaGEN Pv4.0	0.997586	1	1	1
PH0087-CW	Cambodia	2009	ERR713937	ESEA	Adams et al 2022	MalariaGEN Pv4.0	0.9970395666626016	1	0	0
PH0089-C	Cambodia	2009	ERR211557, ERR490261, ERR484720, ERR484729	ESEA	Adams et al 2022	MalariaGEN Pv4.0	0.9966922792234264	1	1	1
PH0090-CW	Cambodia	2009	ERR713938	ESEA	Adams et al 2022	MalariaGEN Pv4.0	0.9959458988784412	1	0	0
PH0096-CW	Cambodia	2009	ERR713960	ESEA	Adams et al 2022	MalariaGEN Pv4.0	0.9981462744042486	1	0	0
PH0098-C	Cambodia	2009	ERR216478, ERR490276	ESEA	Adams et al 2022	MalariaGEN Pv4.0	0.7581136455004633	1	0	0
PH0099-CW	Cambodia	2009	ERR713961	ESEA	Adams et al 2022	MalariaGEN Pv4.0	0.8734146973325947	1	0	0
PH0177-C	Cambodia	2010	ERR023039	ESEA	Pearson et al 2016; Adams et al 2022	MalariaGEN Pv4.0	0.9434931139137244	1	0	0
PH0178-C	Cambodia	2010	ERR023040	ESEA	Pearson et al 2016; Adams et al 2022	MalariaGEN Pv4.0	0.9980749142954732	1	1	1
PH0180-C	Cambodia	2010	ERR023041	ESEA	Pearson et al 2016; Adams et al 2022	MalariaGEN Pv4.0	0.7820342020021191	1	0	0
PH0181-CW	Cambodia	2010	ERR713942	ESEA	Adams et al 2022	MalariaGEN Pv4.0	0.9965508159619478	1	0	0
PH0182-C	Cambodia	2010	ERR054082	ESEA	Pearson et al 2016; Adams et al 2022	MalariaGEN Pv4.0	0.7987257064672608	1	0	0
PH0184-C	Cambodia	2010	ERR211549	ESEA	Adams et al 2022	MalariaGEN Pv4.0	0.9985940906234372	1	1	1
PH0185-CW	Cambodia	2010	ERR713951	ESEA	Adams et al 2022	MalariaGEN Pv4.0	0.7457905572719052	1	0	0
PH0186-CW	Cambodia	2010	ERR713952	ESEA	Adams et al 2022	MalariaGEN Pv4.0	0.6570961324013113	1	0	0
PH0187-C	Cambodia	2010	ERR211561	ESEA	Adams et al 2022	MalariaGEN Pv4.0	0.7474048687198763	1	0	0
PH0190-C	Cambodia	2010	ERR027119	ESEA	Pearson et al 2016; Adams et al 2022	MalariaGEN Pv4.0	0.9979131194248864	1	1	1
PH0310-C	Cambodia	2010	ERR152410	ESEA	Adams et al 2022	MalariaGEN Pv4.0	0.942007	1	0	0
PH0311-CW	Cambodia	2010	ERR713955	ESEA	Adams et al 2022	MalariaGEN Pv4.0	0.6275055305086886	1	0	0
PH0312-C	Cambodia	2010	ERR216477	ESEA	Adams et al 2022	MalariaGEN Pv4.0	0.9980576105177964	1	1	1
PH0320-C	Cambodia	2010	ERR152413	ESEA	Adams et al 2022	MalariaGEN Pv4.0	0.8523908412488468	1	0	0
PH1078-C	Cambodia	2012	ERR337538, ERR490269	ESEA	Adams et al 2022	MalariaGEN Pv4.0	0.9917466571821688	1	1	1
PH1084-C	Cambodia	2012	ERR337542, ERR490277	ESEA	Adams et al 2022	MalariaGEN Pv4.0	0.9160985293094672	1	0	0
PH1109-C	Cambodia	2012	ERR386536	ESEA	Adams et al 2022	MalariaGEN Pv4.0	0.9920728873563436	1	1	1
PH1111-C	Cambodia	2012	ERR386532, ERR490265, ERR586226	ESEA	Adams et al 2022	MalariaGEN Pv4.0	0.9983232927455132	1	1	1
PH1112-C	Cambodia	2012	ERR386537, ERR490270	ESEA	Adams et al 2022	MalariaGEN Pv4.0	0.9988891152878014	1	1	1
PH1113-C	Cambodia	2012	ERR386538	ESEA	Adams et al 2022	MalariaGEN Pv4.0	0.588469	1	0	0
PH1115-C	Cambodia	2012	ERR386539, ERR490271	ESEA	Adams et al 2022	MalariaGEN Pv4.0	0.9927297781447252	1	1	1
PH1116-C	Cambodia	2012	ERR386533, ERR490266	ESEA	Adams et al 2022	MalariaGEN Pv4.0	0.8614589960096082	1	0	0
PH1117-C	Cambodia	2012	ERR386540, ERR490256, ERR484715, ERR484724	ESEA	Adams et al 2022	MalariaGEN Pv4.0	0.7997575882000317	1	0	0
PH1119-C	Cambodia	2012	ERR386534, ERR490267	ESEA	Adams et al 2022	MalariaGEN Pv4.0	0.8580124582789981	1	0	0
PH1121-C	Cambodia	2012	ERR386535, ERR490268	ESEA	Adams et al 2022	MalariaGEN Pv4.0	0.9991471038084516	1	1	1
PH1124-C	Cambodia	2012	ERR386541	ESEA	Adams et al 2022	MalariaGEN Pv4.0	0.998016	1	1	1
PH1125-C	Cambodia	2012	ERR386542, ERR490272	ESEA	Adams et al 2022	MalariaGEN Pv4.0	0.9978583658470216	1	1	1
PH1126-C	Cambodia	2012	ERR386543, ERR490273	ESEA	Adams et al 2022	MalariaGEN Pv4.0	0.6752968936273188	1	0	0
PH1131-C	Cambodia	2012	ERR386544, ERR490274	ESEA	Adams et al 2022	MalariaGEN Pv4.0	0.9979676627829204	1	1	1
PH1132-C	Cambodia	2012	ERR386545, ERR490278	ESEA	Adams et al 2022	MalariaGEN Pv4.0	0.9493864593870712	1	1	1
PH1133-C	Cambodia	2012	ERR386546	ESEA	Adams et al 2022	MalariaGEN Pv4.0	0.8464155828199103	1	0	0
PH1135-C	Cambodia	2012	ERR386547, ERR490263, ERR484722, ERR484731	ESEA	Adams et al 2022	MalariaGEN Pv4.0	0.9989304371352626	1	1	1
VVX01669	Cambodia	2015	ERR2309785	ESEA	Adams et al 2022	MalariaGEN Pv4.0	0.9959921003180352	1	1	1
VVX01670	Cambodia	2015	ERR2309743	ESEA	Adams et al 2022	MalariaGEN Pv4.0	0.996316	1	1	1
VVX01671	Cambodia	2015	ERR2309754	ESEA	Adams et al 2022	MalariaGEN Pv4.0	0.991617	1	1	1
VVX01672	Cambodia	2015	ERR2309744	ESEA	Adams et al 2022	MalariaGEN Pv4.0	0.7457457043299549	1	0	0
VVX01673	Cambodia	2015	ERR2309745	ESEA	Adams et al 2022	MalariaGEN Pv4.0	0.992262	1	1	1
VVX01674	Cambodia	2015	ERR2309746	ESEA	Adams et al 2022	MalariaGEN Pv4.0	0.996055	1	1	1
VVX01675	Cambodia	2015	ERR2300709	ESEA	Adams et al 2022	MalariaGEN Pv4.0	0.9752864478884764	1	1	1
VVX01676	Cambodia	2015	ERR2309748	ESEA	Adams et al 2022	MalariaGEN Pv4.0	0.992105	1	1	1
VVX01678	Cambodia	2015	ERR2309821	ESEA	Adams et al 2022	MalariaGEN Pv4.0	0.9976163389348942	1	1	1
VVX01679	Cambodia	2015	ERR2309750	ESEA	Adams et al 2022	MalariaGEN Pv4.0	0.9931306952853304	1	1	1
VVX01680	Cambodia	2015	ERR2309752	ESEA	Adams et al 2022	MalariaGEN Pv4.0	0.9562767054699882	1	0	0
VVX01683	Cambodia	2015	ERR2309784	ESEA	Adams et al 2022	MalariaGEN Pv4.0	0.9758471056979316	1	1	1
VVX01685	Cambodia	2015	ERR2309753	ESEA	Adams et al 2022	MalariaGEN Pv4.0	0.5763116910613837	1	0	0
VVX01688	Cambodia	2015	ERR2309783	ESEA	Adams et al 2022	MalariaGEN Pv4.0	0.9951890402221568	1	1	1
VVX01690	Cambodia	2015	ERR2309798	ESEA	Adams et al 2022	MalariaGEN Pv4.0	0.648043	1	0	0
VVX01692	Cambodia	2015	ERR2309747	ESEA	Adams et al 2022	MalariaGEN Pv4.0	0.7741445886846863	1	0	0
VVX01694	Cambodia	2015	ERR2309800	ESEA	Adams et al 2022	MalariaGEN Pv4.0	0.996521	1	1	1
VVX01696	Cambodia	2015	ERR2309802	ESEA	Adams et al 2022	MalariaGEN Pv4.0	0.9971056294643736	1	1	1
VVX01697	Cambodia	2015	ERR2309824	ESEA	Adams et al 2022	MalariaGEN Pv4.0	0.7839518114386979	1	0	0
VVX01698	Cambodia	2015	ERR2309803	ESEA	Adams et al 2022	MalariaGEN Pv4.0	0.6485189874321777	1	0	0
VVX01702	Cambodia	2015	ERR2309805	ESEA	Adams et al 2022	MalariaGEN Pv4.0	0.9958667993090654	1	1	1
VVX01703	Cambodia	2015	ERR2678978	ESEA	Adams et al 2022	MalariaGEN Pv4.0	0.7283607646208751	1	0	0
VVX01706	Cambodia	2015	ERR2309806	ESEA	Adams et al 2022	MalariaGEN Pv4.0	0.895673	1	0	0
VVX01707	Cambodia	2015	ERR2309807	ESEA	Adams et al 2022	MalariaGEN Pv4.0	0.5521335123889978	1	0	0
VVX01709	Cambodia	2015	ERR2309808	ESEA	Adams et al 2022	MalariaGEN Pv4.0	0.9938459209066308	1	1	1
VVX01711	Cambodia	2015	ERR2309810	ESEA	Adams et al 2022	MalariaGEN Pv4.0	0.5706727795351063	1	0	0
VVX01713	Cambodia	2015	ERR2309812	ESEA	Adams et al 2022	MalariaGEN Pv4.0	0.9842836985117464	1	1	1
VVX01714	Cambodia	2015	ERR2309813	ESEA	Adams et al 2022	MalariaGEN Pv4.0	0.988748	1	1	1
VVX01716	Cambodia	2015	ERR2309814	ESEA	Adams et al 2022	MalariaGEN Pv4.0	0.9899115138702236	1	1	1
VVX01718	Cambodia	2015	ERR2309815	ESEA	Adams et al 2022	MalariaGEN Pv4.0	0.7312030834340132	1	0	0
VVX01720	Cambodia	2015	ERR2678984	ESEA	Adams et al 2022	MalariaGEN Pv4.0	0.7190744027291337	1	0	0
VVX01724	Cambodia	2015	ERR2309829	ESEA	Adams et al 2022	MalariaGEN Pv4.0	0.8034840987787525	1	0	0
VVX01725	Cambodia	2015	ERR2309816	ESEA	Adams et al 2022	MalariaGEN Pv4.0	0.9530616169232488	1	1	1
VVX01727	Cambodia	2015	ERR2309817	ESEA	Adams et al 2022	MalariaGEN Pv4.0	0.869992	1	0	0
VVX01729	Cambodia	2015	ERR2309832	ESEA	Adams et al 2022	MalariaGEN Pv4.0	0.9574133266180987	1	1	1
VVX01732	Cambodia	2015	ERR2309834	ESEA	Adams et al 2022	MalariaGEN Pv4.0	0.9782382609998742	1	1	1
VVX01735	Cambodia	2015	ERR2309836	ESEA	Adams et al 2022	MalariaGEN Pv4.0	0.988199	1	1	1
VVX01736	Cambodia	2015	ERR2309837	ESEA	Adams et al 2022	MalariaGEN Pv4.0	0.995914	1	1	1
VVX01738	Cambodia	2015	ERR2309838	ESEA	Adams et al 2022	MalariaGEN Pv4.0	0.6735653649333415	1	0	0
VVX01739	Cambodia	2015	ERR2309839	ESEA	Adams et al 2022	MalariaGEN Pv4.0	0.9965097882621796	1	1	1
VVX01740	Cambodia	2015	ERR2309840	ESEA	Adams et al 2022	MalariaGEN Pv4.0	0.986357	1	1	1
VVX01741	Cambodia	2015	ERR2309841	ESEA	Adams et al 2022	MalariaGEN Pv4.0	0.7571493110926804	1	0	0
VVX01743	Cambodia	2015	ERR2309842	ESEA	Adams et al 2022	MalariaGEN Pv4.0	0.9954010509310466	1	1	1
VVX01746	Cambodia	2015	ERR2309793	ESEA	Adams et al 2022	MalariaGEN Pv4.0	0.6912121871301706	1	0	0
VVX01747	Cambodia	2015	ERR2309843	ESEA	Adams et al 2022	MalariaGEN Pv4.0	0.8776156729162043	1	0	0
VVX01749	Cambodia	2015	ERR2309844	ESEA	Adams et al 2022	MalariaGEN Pv4.0	0.6278069379964079	1	0	0
VVX01751	Cambodia	2015	ERR2496660	ESEA	Adams et al 2022	MalariaGEN Pv4.0	0.987547	1	1	1
VVX01752	Cambodia	2015	ERR2309846	ESEA	Adams et al 2022	MalariaGEN Pv4.0	0.662705	1	0	0
VVX01755	Cambodia	2015	ERR2496661	ESEA	Adams et al 2022	MalariaGEN Pv4.0	0.8961080138043493	1	0	0
Colombia_30101099036	Colombia	2013	SRR1565123,SRR1573226	LAM	Hupalo et al 2016; Adams et al 2022	MalariaGEN Pv4.0	0.9966078630901656	1	1	1
Colombia_30101099038	Colombia	2013	SRR1562524,SRR1565075	LAM	Hupalo et al 2016; Adams et al 2022	MalariaGEN Pv4.0	0.9967439872566602	1	1	1
Colombia_30101099040	Colombia	2013	SRR1564988,SRR1568221	LAM	Hupalo et al 2016; Adams et al 2022	MalariaGEN Pv4.0	0.9971674946072954	1	1	1
Colombia_30102100437	Colombia	2013	SRR1564962,SRR1568171	LAM	Hupalo et al 2016; Adams et al 2022	MalariaGEN Pv4.0	0.9957316048687856	1	1	1
Colombia_30102100438-B	Colombia	2013	SRR1564939,SRR1568227	LAM	Hupalo et al 2016; Adams et al 2022	MalariaGEN Pv4.0	0.9927456886169655	1	1	1
Colombia_30102100439	Colombia	2013	SRR1562975,SRR1565098	LAM	Hupalo et al 2016; Adams et al 2022	MalariaGEN Pv4.0	0.9970869810716688	1	1	1
Colombia_30102100440	Colombia	2013	SRR1565099,SRR1568230	LAM	Hupalo et al 2016; Adams et al 2022	MalariaGEN Pv4.0	0.9966503344713386	1	1	1
Colombia_30102100441-B	Colombia	2013	SRR1564989,SRR1567977	LAM	Hupalo et al 2016; Adams et al 2022	MalariaGEN Pv4.0	0.9962547057662976	1	1	1
Colombia_30102100443-B	Colombia	2013	SRR1562555,SRR1564990	LAM	Hupalo et al 2016; Adams et al 2022	MalariaGEN Pv4.0	0.988927	1	1	1
Colombia_30102100445	Colombia	2013	SRR1565137,SRR1568207	LAM	Hupalo et al 2016; Adams et al 2022	MalariaGEN Pv4.0	0.9966636662634868	1	1	1
Colombia_30102100446	Colombia	2013	SRR1565124,SRR1568118	LAM	Hupalo et al 2016; Adams et al 2022	MalariaGEN Pv4.0	0.9944915705542184	1	1	1
Colombia_30102100448	Colombia	2013	SRR1564670,SRR1565110	LAM	Hupalo et al 2016; Adams et al 2022	MalariaGEN Pv4.0	0.9961073740229944	1	1	1
Colombia_30102100449	Colombia	2013	SRR1562870,SRR1565049	LAM	Hupalo et al 2016; Adams et al 2022	MalariaGEN Pv4.0	0.9970225768635758	1	1	1
Colombia_30102100485	Colombia	2013	SRR1564964,SRR1568213	LAM	Hupalo et al 2016; Adams et al 2022	MalariaGEN Pv4.0	0.9965909740463365	1	1	1
Colombia_30102100486	Colombia	2013	SRR1565001,SRR1568160	LAM	Hupalo et al 2016; Adams et al 2022	MalariaGEN Pv4.0	0.9925478530889622	1	1	1
Colombia_30102100487	Colombia	2013	SRR1562518,SRR1565037	LAM	Hupalo et al 2016; Adams et al 2022	MalariaGEN Pv4.0	0.9977063756587664	1	1	1
Colombia_30102100488	Colombia	2013	SRR1564665,SRR1565111	LAM	Hupalo et al 2016; Adams et al 2022	MalariaGEN Pv4.0	0.996559	1	1	1
Colombia_30102100489	Colombia	2013	SRR1564660,SRR1564951	LAM	Hupalo et al 2016; Adams et al 2022	MalariaGEN Pv4.0	0.9967185365215178	1	1	1
Colombia_30102100490	Colombia	2013	SRR1564940,SRR1568169	LAM	Hupalo et al 2016; Adams et al 2022	MalariaGEN Pv4.0	0.9969048403553644	1	1	1
Colombia_30102100491	Colombia	2013	SRR1564650,SRR1565138	LAM	Hupalo et al 2016; Adams et al 2022	MalariaGEN Pv4.0	0.8845681188366119	1	0	0
Colombia_30102100492	Colombia	2013	SRR1562965,SRR1565139	LAM	Hupalo et al 2016; Adams et al 2022	MalariaGEN Pv4.0	0.995785	1	1	1
Colombia_30102100493	Colombia	2013	SRR1562818,SRR1565140	LAM	Hupalo et al 2016; Adams et al 2022	MalariaGEN Pv4.0	0.9943042168619496	1	1	1
Colombia_30102100504	Colombia	2013	SRR1565112,SRR1568112	LAM	Hupalo et al 2016; Adams et al 2022	MalariaGEN Pv4.0	0.997414	1	1	1
Colombia_30103103280	Colombia	2013	SRR1565061,SRR1568236	LAM	Hupalo et al 2016; Adams et al 2022	MalariaGEN Pv4.0	0.9969695509155267	1	1	1
Colombia_30103103295	Colombia	2013	SRR1562967,SRR1564991	LAM	Hupalo et al 2016; Adams et al 2022	MalariaGEN Pv4.0	0.9968603062683548	1	1	1
Colombia_30111110015	Colombia	2013	SRR1564664,SRR1565087	LAM	Hupalo et al 2016; Adams et al 2022	MalariaGEN Pv4.0	0.8602209470863613	1	0	0
Colombia_30111110020	Colombia	2013	SRR1565002,SRR1568235	LAM	Hupalo et al 2016; Adams et al 2022	MalariaGEN Pv4.0	0.997213	1	1	1
Colombia_30111110026	Colombia	2013	SRR1565026,SRR1568128	LAM	Hupalo et al 2016; Adams et al 2022	MalariaGEN Pv4.0	0.9974831421294912	1	1	1
PW0018-CW	Colombia	2014	ERR1475462	LAM	Adams et al 2022	MalariaGEN Pv4.0	0.9618747760488352	1	1	1
PW0019-CW	Colombia	2014	ERR1475463	LAM	Adams et al 2022	MalariaGEN Pv4.0	0.807945	1	0	0
PW0020-CW	Colombia	2014	ERR1475464	LAM	Adams et al 2022	MalariaGEN Pv4.0	0.9122045521415354	1	0	0
PW0022-C	Colombia	2014	ERR1475374	LAM	Adams et al 2022	MalariaGEN Pv4.0	0.9957351746063522	1	1	1
PW0028-CW	Colombia	2015	ERR1475465	LAM	Adams et al 2022	MalariaGEN Pv4.0	0.9962971168876776	1	1	1
PW0030-C	Colombia	2015	ERR1475369	LAM	Adams et al 2022	MalariaGEN Pv4.0	0.9149990839355504	1	0	0
PW0032-C	Colombia	2014	ERR1475377	LAM	Adams et al 2022	MalariaGEN Pv4.0	0.910639	1	0	0
PW0033-C	Colombia	2014	ERR1475378	LAM	Adams et al 2022	MalariaGEN Pv4.0	0.9972045181515332	1	1	1
PW0034-C	Colombia	2014	ERR1475379	LAM	Adams et al 2022	MalariaGEN Pv4.0	0.9982506478424612	1	1	1
PW0035-C	Colombia	2014	ERR1475370	LAM	Adams et al 2022	MalariaGEN Pv4.0	0.990482	1	1	1
PW0036-CW	Colombia	2014	ERR1475467	LAM	Adams et al 2022	MalariaGEN Pv4.0	0.7025010047523053	1	0	0
PW0037-C	Colombia	2014	ERR1475371	LAM	Adams et al 2022	MalariaGEN Pv4.0	0.9979436068895589	1	1	1
PW0038-C	Colombia	2014	ERR1475372	LAM	Adams et al 2022	MalariaGEN Pv4.0	0.9955186644088572	1	1	1
PW0039-C	Colombia	2014	ERR1475380	LAM	Adams et al 2022	MalariaGEN Pv4.0	0.9980801308982028	1	1	1
PW0040-C	Colombia	2014	ERR1475373	LAM	Adams et al 2022	MalariaGEN Pv4.0	0.9981035554658074	1	1	1
VVX00975	Colombia	2016	ERR2299557	LAM	Adams et al 2022	MalariaGEN Pv4.0	0.9939528354513336	1	1	1
VVX00976	Colombia	2016	ERR2299558	LAM	Adams et al 2022	MalariaGEN Pv4.0	0.9935566202533244	1	1	1
VVX00986	Colombia	2016	ERR2299582	LAM	Adams et al 2022	MalariaGEN Pv4.0	0.9761601389126277	1	1	1
VVX00990	Colombia	2016	ERR2299586	LAM	Adams et al 2022	MalariaGEN Pv4.0	0.9406286609926272	1	1	1
VVX01000	Colombia	2016	ERR2299596	LAM	Adams et al 2022	MalariaGEN Pv4.0	0.9748392780642156	1	1	1
VVX01332	Colombia	2016	ERR2309899	LAM	Adams et al 2022	MalariaGEN Pv4.0	0.919932	1	0	0
VVX02317	Colombia	2016	ERR2299666, ERR2299694, ERR2299722	LAM	Adams et al 2022	MalariaGEN Pv4.0	0.9890651174506996	1	1	1
VVX02318	Colombia	2016	ERR2299667, ERR2299695, ERR2299723	LAM	Adams et al 2022	MalariaGEN Pv4.0	0.9963563072650252	1	1	1
VVX02319	Colombia	2016	ERR2299668, ERR2299696, ERR2299724	LAM	Adams et al 2022	MalariaGEN Pv4.0	0.996617	1	1	1
VVX02320	Colombia	2016	ERR2299669, ERR2299697, ERR2299725	LAM	Adams et al 2022	MalariaGEN Pv4.0	0.9963822073698094	1	1	1
VVX02321	Colombia	2016	ERR2299670, ERR2299698, ERR2299726	LAM	Adams et al 2022	MalariaGEN Pv4.0	0.9978647139794722	1	1	1
VVX02323	Colombia	2016	ERR2299671, ERR2299699, ERR2299727	LAM	Adams et al 2022	MalariaGEN Pv4.0	0.9979143695689732	1	1	1
VVX02324	Colombia	2016	ERR2299672, ERR2299700, ERR2299728	LAM	Adams et al 2022	MalariaGEN Pv4.0	0.9937432198537968	1	1	1
VVX02325	Colombia	2016	ERR2299673, ERR2299701, ERR2299729	LAM	Adams et al 2022	MalariaGEN Pv4.0	0.9956362424865498	1	1	1
VVX02326	Colombia	2016	ERR2299674, ERR2299702, ERR2299730	LAM	Adams et al 2022	MalariaGEN Pv4.0	0.9964278042171528	1	1	1
VVX02327	Colombia	2016	ERR2299675, ERR2299703, ERR2299731	LAM	Adams et al 2022	MalariaGEN Pv4.0	0.9967397683187292	1	1	1
VVX02328	Colombia	2016	ERR2299676, ERR2299704, ERR2299732	LAM	Adams et al 2022	MalariaGEN Pv4.0	0.9970866989507922	1	1	1
VVX02331	Colombia	2016	ERR2299679, ERR2299707, ERR2299735	LAM	Adams et al 2022	MalariaGEN Pv4.0	0.9972736620540024	1	1	1
VVX02332	Colombia	2016	ERR2299680, ERR2299708, ERR2299736	LAM	Adams et al 2022	MalariaGEN Pv4.0	0.990558	1	1	1
VVX02333	Colombia	2016	ERR2299681, ERR2299709, ERR2299737	LAM	Adams et al 2022	MalariaGEN Pv4.0	0.9976197798207516	1	1	1
VVX02334	Colombia	2016	ERR2299682, ERR2299710, ERR2299738	LAM	Adams et al 2022	MalariaGEN Pv4.0	0.9943868931758924	1	1	1
VVX02335	Colombia	2016	ERR2299683, ERR2299711, ERR2299739	LAM	Adams et al 2022	MalariaGEN Pv4.0	0.9960510777660794	1	1	1
VVX02336	Colombia	2016	ERR2299684, ERR2299712, ERR2299740	LAM	Adams et al 2022	MalariaGEN Pv4.0	0.9952332247988046	1	1	1
VVX02337	Colombia	2017	ERR2299685, ERR2299713, ERR2299741	LAM	Adams et al 2022	MalariaGEN Pv4.0	0.9808383646903128	1	1	1
Salvador_1	El Salvador	1971	SRR575089	LAM	Pearson et al 2016; Adams et al 2022	MalariaGEN Pv4.0	0.991211	1	1	1
BBH_1_132	Ethiopia	2016	ERR2678991	AF	Ford et al 2020; Adams et al 2022	MalariaGEN Pv4.0	0.992621	1	0	0
BBH_1_137	Ethiopia	2016	ERR2679003	AF	Ford et al 2020; Adams et al 2022	MalariaGEN Pv4.0	0.9755572033317864	1	0	0
BBH_1_153	Ethiopia	2016	ERR2678992	AF	Ford et al 2020; Adams et al 2022	MalariaGEN Pv4.0	0.8267054003538263	1	0	0
BBH_1_162	Ethiopia	2016	ERR2678993	AF	Ford et al 2020; Adams et al 2022	MalariaGEN Pv4.0	0.7458550568723221	1	0	0
BBH-1-125	Ethiopia	2016	ERR2678989	AF	Ford et al 2020; Adams et al 2022	MalariaGEN Pv4.0	0.997625	1	0	0
HT_1_144	Ethiopia	2016	ERR2678994	AF	Ford et al 2020; Adams et al 2022	MalariaGEN Pv4.0	0.9847535247397842	1	0	0
HT_1_147	Ethiopia	2016	ERR2679004	AF	Ford et al 2020; Adams et al 2022	MalariaGEN Pv4.0	0.986859	1	0	0
HT_2_112	Ethiopia	2016	ERR2679005	AF	Ford et al 2020; Adams et al 2022	MalariaGEN Pv4.0	0.974277	1	0	0
JHC_1_208	Ethiopia	2016	ERR2679006	AF	Ford et al 2020; Adams et al 2022	MalariaGEN Pv4.0	0.7795456804260704	1	0	0
JHC_2_100	Ethiopia	2016	ERR2678996	AF	Ford et al 2020; Adams et al 2022	MalariaGEN Pv4.0	0.990713	1	0	0
JHC_2_216	Ethiopia	2016	ERR2678997	AF	Ford et al 2020; Adams et al 2022	MalariaGEN Pv4.0	0.9342678536309418	1	0	0
MICH_1_72	Ethiopia	2016	ERR2678998	AF	Ford et al 2020; Adams et al 2022	MalariaGEN Pv4.0	0.9865396450828056	1	0	0
MICH_2_71	Ethiopia	2016	ERR2679007	AF	Ford et al 2020; Adams et al 2022	MalariaGEN Pv4.0	0.9901667924699058	1	0	0
QS0001-C	Ethiopia	2013	ERR775189	AF	Auburn et al 2019; Adams et al 2022	MalariaGEN Pv4.0	0.9779281825166064	1	1	1
QS0002-C	Ethiopia	2013	ERR775190	AF	Auburn et al 2019; Adams et al 2022	MalariaGEN Pv4.0	0.9971323253046456	1	1	1
QS0003-C	Ethiopia	2013	ERR775191	AF	Auburn et al 2019; Adams et al 2022	MalariaGEN Pv4.0	0.9976489548457032	1	1	1
QS0004-C	Ethiopia	2013	ERR775192	AF	Auburn et al 2019; Adams et al 2022	MalariaGEN Pv4.0	0.8286910593903449	1	0	0
QS0006-C	Ethiopia	2013	ERR775194	AF	Auburn et al 2019; Adams et al 2022	MalariaGEN Pv4.0	0.9675018549558074	1	1	1
QS0011-C	Ethiopia	2013	ERR925433	AF	Auburn et al 2019; Adams et al 2022	MalariaGEN Pv4.0	0.7485546286621435	1	0	0
QS0012-C	Ethiopia	2013	ERR925434	AF	Auburn et al 2019; Adams et al 2022	MalariaGEN Pv4.0	0.7606731160335463	1	0	0
QS0013-C	Ethiopia	2013	ERR925435	AF	Auburn et al 2019; Adams et al 2022	MalariaGEN Pv4.0	0.996544	1	1	1
QS0014-C	Ethiopia	2013	ERR925409	AF	Auburn et al 2019; Adams et al 2022	MalariaGEN Pv4.0	0.9981200197373442	1	1	1
QS0015-C	Ethiopia	2013	ERR925410	AF	Auburn et al 2019; Adams et al 2022	MalariaGEN Pv4.0	0.8917892305814961	1	0	0
QS0016-C	Ethiopia	2013	ERR925411	AF	Auburn et al 2019; Adams et al 2022	MalariaGEN Pv4.0	0.9982221359762006	1	1	1
QS0018-C	Ethiopia	2013	ERR925412	AF	Auburn et al 2019; Adams et al 2022	MalariaGEN Pv4.0	0.998283	1	1	1
QS0020-C	Ethiopia	2013	ERR925413	AF	Auburn et al 2019; Adams et al 2022	MalariaGEN Pv4.0	0.996347	1	1	1
QS0023-C	Ethiopia	2013	ERR925414	AF	Auburn et al 2019; Adams et al 2022	MalariaGEN Pv4.0	0.961973	1	1	1
QS0025-C	Ethiopia	2013	ERR925416	AF	Auburn et al 2019; Adams et al 2022	MalariaGEN Pv4.0	0.9375907197354432	1	0	0
QS0027-C	Ethiopia	2013	ERR925417	AF	Auburn et al 2019; Adams et al 2022	MalariaGEN Pv4.0	0.9987366743267646	1	1	1
QS0028-C	Ethiopia	2013	ERR925436	AF	Auburn et al 2019; Adams et al 2022	MalariaGEN Pv4.0	0.9969216591010344	1	1	1
QS0030-C	Ethiopia	2013	ERR925419	AF	Auburn et al 2019; Adams et al 2022	MalariaGEN Pv4.0	0.98094	1	1	1
QS0031-C	Ethiopia	2013	ERR925437	AF	Auburn et al 2019; Adams et al 2022	MalariaGEN Pv4.0	0.6317208646043418	1	0	0
QS0032-C	Ethiopia	2013	ERR925420	AF	Auburn et al 2019; Adams et al 2022	MalariaGEN Pv4.0	0.7334089257548183	1	0	0
QS0033-C	Ethiopia	2013	ERR925421	AF	Auburn et al 2019; Adams et al 2022	MalariaGEN Pv4.0	0.9966838728664078	1	1	1
QS0035-C	Ethiopia	2013	ERR925438	AF	Auburn et al 2019; Adams et al 2022	MalariaGEN Pv4.0	0.9974736058186816	1	1	1
QS0037-C	Ethiopia	2013	ERR925439	AF	Auburn et al 2019; Adams et al 2022	MalariaGEN Pv4.0	0.9971438231118526	1	1	1
QS0039-C	Ethiopia	2013	ERR925422	AF	Auburn et al 2019; Adams et al 2022	MalariaGEN Pv4.0	0.9980879453130608	1	1	1
QS0041-C	Ethiopia	2013	ERR925423	AF	Auburn et al 2019; Adams et al 2022	MalariaGEN Pv4.0	0.998825	1	1	1
QS0042-C	Ethiopia	2013	ERR925424	AF	Auburn et al 2019; Adams et al 2022	MalariaGEN Pv4.0	0.9985680976495306	1	1	1
QS0044-C	Ethiopia	2013	ERR925440	AF	Auburn et al 2019; Adams et al 2022	MalariaGEN Pv4.0	0.9977494289087094	1	1	1
QS0046-C	Ethiopia	2013	ERR925429	AF	Auburn et al 2019; Adams et al 2022	MalariaGEN Pv4.0	0.9851152427942194	1	1	1
QS0049-C	Ethiopia	2013	ERR925441	AF	Auburn et al 2019; Adams et al 2022	MalariaGEN Pv4.0	0.9983760440325083	1	1	1
QS0053-C	Ethiopia	2013	ERR925431	AF	Auburn et al 2019; Adams et al 2022	MalariaGEN Pv4.0	0.9953130679920826	1	1	1
QS0058-C	Ethiopia	2013	ERR1035495	AF	Kebede et al 2023; Adams et al 2022	MalariaGEN Pv4.0	0.9897837261398704	1	0	0
QS0061-C	Ethiopia	2014	ERR1035497	AF	Kebede et al 2023; Adams et al 2022	MalariaGEN Pv4.0	0.992297	1	0	0
QS0063-C	Ethiopia	2014	ERR1035499	AF	Kebede et al 2023; Adams et al 2022	MalariaGEN Pv4.0	0.9978132404686586	1	0	0
QS0066-C	Ethiopia	2013	ERR1035500	AF	Kebede et al 2023; Adams et al 2022	MalariaGEN Pv4.0	0.9982880508135328	1	0	0
QS0068-C	Ethiopia	2014	ERR1035502	AF	Kebede et al 2023; Adams et al 2022	MalariaGEN Pv4.0	0.7619824251756222	1	0	0
QS0070-C	Ethiopia	2014	ERR1035504	AF	Kebede et al 2023; Adams et al 2022	MalariaGEN Pv4.0	0.9975835487169782	1	0	0
QS0073-C	Ethiopia	2014	ERR1035507	AF	Kebede et al 2023; Adams et al 2022	MalariaGEN Pv4.0	0.990695	1	0	0
QS0074-C	Ethiopia	2014	ERR1035508	AF	Kebede et al 2023; Adams et al 2022	MalariaGEN Pv4.0	0.8590034045136441	1	0	0
QS0076-C	Ethiopia	2014	ERR1035510	AF	Kebede et al 2023; Adams et al 2022	MalariaGEN Pv4.0	0.998244	1	0	0
QS0077-C	Ethiopia	2014	ERR1035511	AF	Kebede et al 2023; Adams et al 2022	MalariaGEN Pv4.0	0.9983608377684144	1	0	0
QS0078-C	Ethiopia	2013	ERR1035512	AF	Kebede et al 2023; Adams et al 2022	MalariaGEN Pv4.0	0.9984649840261886	1	0	0
QS0079-C	Ethiopia	2013	ERR1035513	AF	Kebede et al 2023; Adams et al 2022	MalariaGEN Pv4.0	0.9972033014368308	1	0	0
QS0080-C	Ethiopia	2013	ERR1035514	AF	Kebede et al 2023; Adams et al 2022	MalariaGEN Pv4.0	0.996363	1	0	0
QS0081-C	Ethiopia	2013	ERR1035515	AF	Kebede et al 2023; Adams et al 2022	MalariaGEN Pv4.0	0.9919896079838664	1	0	0
QS0084-C	Ethiopia	2013	ERR1035517	AF	Kebede et al 2023; Adams et al 2022	MalariaGEN Pv4.0	0.9988348674143772	1	0	0
QS0085-C	Ethiopia	2013	ERR1035518	AF	Kebede et al 2023; Adams et al 2022	MalariaGEN Pv4.0	0.739647	1	0	0
QS0086-C	Ethiopia	2013	ERR1035519	AF	Kebede et al 2023; Adams et al 2022	MalariaGEN Pv4.0	0.7374679131684974	1	0	0
QS0088-C	Ethiopia	2013	ERR1035521	AF	Kebede et al 2023; Adams et al 2022	MalariaGEN Pv4.0	0.9974769828466225	1	0	0
QS0089-C	Ethiopia	2013	ERR1035522	AF	Kebede et al 2023; Adams et al 2022	MalariaGEN Pv4.0	0.9968600356725058	1	0	0
QS0090-C	Ethiopia	2013	ERR1035523	AF	Kebede et al 2023; Adams et al 2022	MalariaGEN Pv4.0	0.9983395038468976	1	0	0
QS0091-C	Ethiopia	2013	ERR1035524	AF	Kebede et al 2023; Adams et al 2022	MalariaGEN Pv4.0	0.99769	1	0	0
QS0092-C	Ethiopia	2013	ERR1035525	AF	Kebede et al 2023; Adams et al 2022	MalariaGEN Pv4.0	0.9975059250159676	1	0	0
QS0093-C	Ethiopia	2013	ERR1035526	AF	Kebede et al 2023; Adams et al 2022	MalariaGEN Pv4.0	0.9965892030282684	1	0	0
QS0096-C	Ethiopia	2013	ERR1035529	AF	Kebede et al 2023; Adams et al 2022	MalariaGEN Pv4.0	0.9969114326478146	1	0	0
QS0097-C	Ethiopia	2014	ERR1035530	AF	Kebede et al 2023; Adams et al 2022	MalariaGEN Pv4.0	0.9962914418672952	1	0	0
QS0098-C	Ethiopia	2014	ERR1035531	AF	Kebede et al 2023; Adams et al 2022	MalariaGEN Pv4.0	0.880936	1	0	0
QS0099-C	Ethiopia	2014	ERR1035532	AF	Kebede et al 2023; Adams et al 2022	MalariaGEN Pv4.0	0.6833492283903804	1	0	0
QS0100-C	Ethiopia	2014	ERR1035533	AF	Kebede et al 2023; Adams et al 2022	MalariaGEN Pv4.0	0.997846	1	0	0
QS0102-C	Ethiopia	2014	ERR1035534	AF	Kebede et al 2023; Adams et al 2022	MalariaGEN Pv4.0	0.9979486997174624	1	0	0
QS0103-C	Ethiopia	2014	ERR1035535	AF	Kebede et al 2023; Adams et al 2022	MalariaGEN Pv4.0	0.998248	1	0	0
QS0105-C	Ethiopia	2013	ERR1035537	AF	Kebede et al 2023; Adams et al 2022	MalariaGEN Pv4.0	0.9378861292982502	1	0	0
QS0106-C	Ethiopia	2013	ERR1045263	AF	Kebede et al 2023; Adams et al 2022	MalariaGEN Pv4.0	0.8381212091042737	1	0	0
QS0107-C	Ethiopia	2013	ERR1045264	AF	Kebede et al 2023; Adams et al 2022	MalariaGEN Pv4.0	0.9982264710722022	1	0	0
QS0108-C	Ethiopia	2013	ERR1045265	AF	Kebede et al 2023; Adams et al 2022	MalariaGEN Pv4.0	0.9021719475155516	1	0	0
QS0114-C	Ethiopia	2013	ERR1045270	AF	Kebede et al 2023; Adams et al 2022	MalariaGEN Pv4.0	0.755072	1	0	0
QS0118-C	Ethiopia	2013	ERR1045272	AF	Kebede et al 2023; Adams et al 2022	MalariaGEN Pv4.0	0.9117765475174088	1	0	0
QS0120-C	Ethiopia	2013	ERR1045274	AF	Kebede et al 2023; Adams et al 2022	MalariaGEN Pv4.0	0.9973848206827158	1	0	0
QS0121-C	Ethiopia	2013	ERR1045275	AF	Kebede et al 2023; Adams et al 2022	MalariaGEN Pv4.0	0.9980916531562948	1	0	0
QS0122-C	Ethiopia	2013	ERR1045276	AF	Kebede et al 2023; Adams et al 2022	MalariaGEN Pv4.0	0.9961557470026065	1	0	0
QS0123-C	Ethiopia	2013	ERR1045277	AF	Kebede et al 2023; Adams et al 2022	MalariaGEN Pv4.0	0.9973235992403896	1	0	0
QS0124-C	Ethiopia	2013	ERR1045278	AF	Kebede et al 2023; Adams et al 2022	MalariaGEN Pv4.0	0.9971284672574428	1	0	0
QS0125-C	Ethiopia	2013	ERR1045279	AF	Kebede et al 2023; Adams et al 2022	MalariaGEN Pv4.0	0.9976216864712564	1	0	0
QS0137-C	Ethiopia	2013	ERR1045289	AF	Kebede et al 2023; Adams et al 2022	MalariaGEN Pv4.0	0.9942358091372536	1	0	0
QS0138-C	Ethiopia	2013	ERR1045290	AF	Kebede et al 2023; Adams et al 2022	MalariaGEN Pv4.0	0.9976703304787634	1	0	0
QS0141-C	Ethiopia	2013	ERR1045292	AF	Kebede et al 2023; Adams et al 2022	MalariaGEN Pv4.0	0.958891	1	0	0
QS0143-C	Ethiopia	2013	ERR1045294	AF	Kebede et al 2023; Adams et al 2022	MalariaGEN Pv4.0	0.995867	1	0	0
QS0146-C	Ethiopia	2013	ERR1045297	AF	Kebede et al 2023; Adams et al 2022	MalariaGEN Pv4.0	0.9969017791384672	1	0	0
QS0151-C	Ethiopia	2013	ERR1045299	AF	Kebede et al 2023; Adams et al 2022	MalariaGEN Pv4.0	0.9964926382898416	1	0	0
QS0172-C	Ethiopia	2015	ERR1106591	AF	Kebede et al 2023; Adams et al 2022	MalariaGEN Pv4.0	0.9784030899494588	1	0	0
QS0173-C	Ethiopia	2015	ERR1106592	AF	Kebede et al 2023; Adams et al 2022	MalariaGEN Pv4.0	0.9981628072581054	1	0	0
QS0176-C	Ethiopia	2015	ERR1106593	AF	Kebede et al 2023; Adams et al 2022	MalariaGEN Pv4.0	0.7666721048754659	1	0	0
QS0177-C	Ethiopia	2015	ERR1106594	AF	Kebede et al 2023; Adams et al 2022	MalariaGEN Pv4.0	0.9978703731004124	1	0	0
QS0178-C	Ethiopia	2015	ERR1106595	AF	Kebede et al 2023; Adams et al 2022	MalariaGEN Pv4.0	0.9977572631957607	1	0	0
QS0179-C	Ethiopia	2015	ERR1106596	AF	Kebede et al 2023; Adams et al 2022	MalariaGEN Pv4.0	0.9973038284392348	1	0	0
QS0181-C	Ethiopia	2015	ERR1106597	AF	Kebede et al 2023; Adams et al 2022	MalariaGEN Pv4.0	0.9946954165891736	1	0	0
QS0184-C	Ethiopia	2015	ERR1106598	AF	Kebede et al 2023; Adams et al 2022	MalariaGEN Pv4.0	0.9976777513170556	1	0	0
QS0185-C	Ethiopia	2015	ERR1106599	AF	Kebede et al 2023; Adams et al 2022	MalariaGEN Pv4.0	0.9983058167958266	1	0	0
QS0186-C	Ethiopia	2015	ERR1106600	AF	Kebede et al 2023; Adams et al 2022	MalariaGEN Pv4.0	0.9978959410868308	1	0	0
QS0187-C	Ethiopia	2015	ERR1106601	AF	Kebede et al 2023; Adams et al 2022	MalariaGEN Pv4.0	0.9976229075379462	1	0	0
QS0188-C	Ethiopia	2015	ERR1106602	AF	Kebede et al 2023; Adams et al 2022	MalariaGEN Pv4.0	0.993519	1	0	0
QS0189-C	Ethiopia	2015	ERR1106609	AF	Kebede et al 2023; Adams et al 2022	MalariaGEN Pv4.0	0.9984452837976152	1	0	0
QS0190-C	Ethiopia	2015	ERR1106610	AF	Kebede et al 2023; Adams et al 2022	MalariaGEN Pv4.0	0.9640065505542292	1	0	0
QS0191-C	Ethiopia	2015	ERR1106611	AF	Kebede et al 2023; Adams et al 2022	MalariaGEN Pv4.0	0.7143056977407662	1	0	0
QS0192-C	Ethiopia	2015	ERR1106588	AF	Kebede et al 2023; Adams et al 2022	MalariaGEN Pv4.0	0.998092	1	0	0
QS0193-C	Ethiopia	2015	ERR1106589	AF	Kebede et al 2023; Adams et al 2022	MalariaGEN Pv4.0	0.9979034707411316	1	0	0
QS0196-C	Ethiopia	2014	ERR1106603	AF	Kebede et al 2023; Adams et al 2022	MalariaGEN Pv4.0	0.9976258415071264	1	0	0
QS0197-C	Ethiopia	2014	ERR1106604	AF	Kebede et al 2023; Adams et al 2022	MalariaGEN Pv4.0	0.9980585866006196	1	0	0
QS0200-C	Ethiopia	2014	ERR1106605	AF	Kebede et al 2023; Adams et al 2022	MalariaGEN Pv4.0	0.9504230829354856	1	0	0
SGH_1_337	Ethiopia	2016	ERR2679008	AF	Ford et al 2020; Adams et al 2022	MalariaGEN Pv4.0	0.8168389487226024	1	0	0
SGH_1_355	Ethiopia	2016	ERR2678999	AF	Ford et al 2020; Adams et al 2022	MalariaGEN Pv4.0	0.9856226487441307	1	0	0
SGH_1_357	Ethiopia	2016	ERR2679000	AF	Ford et al 2020; Adams et al 2022	MalariaGEN Pv4.0	0.9790527857289378	1	0	0
SGH_1_358	Ethiopia	2016	ERR2679009	AF	Ford et al 2020; Adams et al 2022	MalariaGEN Pv4.0	0.983116	1	0	0
SGH_1_359	Ethiopia	2016	ERR2679010	AF	Ford et al 2020; Adams et al 2022	MalariaGEN Pv4.0	0.8240670319334095	1	0	0
SGH_1_361	Ethiopia	2016	ERR2679001	AF	Ford et al 2020; Adams et al 2022	MalariaGEN Pv4.0	0.962292	1	0	0
SGH_2_103	Ethiopia	2016	ERR2679002	AF	Ford et al 2020; Adams et al 2022	MalariaGEN Pv4.0	0.990798	1	0	0
SGH_2_108	Ethiopia	2016	ERR2679012	AF	Ford et al 2020; Adams et al 2022	MalariaGEN Pv4.0	0.9866073360455077	1	0	0
SGH-1-331	Ethiopia	2016	ERR2678990	AF	Ford et al 2020; Adams et al 2022	MalariaGEN Pv4.0	0.8340157892562409	1	0	0
VVX00863	Ethiopia	2012	ERR2299532	AF	Adams et al 2022	MalariaGEN Pv4.0	0.9923948571090476	1	1	1
VVX00897	Ethiopia	2013	ERR2299536	AF	Adams et al 2022	MalariaGEN Pv4.0	0.993718	1	1	1
VVX01915	Ethiopia	2016	ERR2351923	AF	Adams et al 2022	MalariaGEN Pv4.0	0.9924972343707764	1	1	1
VVX01924	Ethiopia	2016	ERR2351921	AF	Adams et al 2022	MalariaGEN Pv4.0	0.9960821859578184	1	1	1
VVX01936	Ethiopia	2016	ERR2351929	AF	Adams et al 2022	MalariaGEN Pv4.0	0.9910645577114664	1	1	1
VVX01945	Ethiopia	2016	ERR2351927	AF	Adams et al 2022	MalariaGEN Pv4.0	0.9913952365510208	1	1	1
VVX01951	Ethiopia	2016	ERR2351926	AF	Adams et al 2022	MalariaGEN Pv4.0	0.9968622737961744	1	1	1
VVX01961	Ethiopia	2015	ERR2309726	AF	Adams et al 2022	MalariaGEN Pv4.0	0.9940029193919224	1	1	1
VVX01967	Ethiopia	2016	ERR2351922	AF	Adams et al 2022	MalariaGEN Pv4.0	0.9891574530966778	1	1	1
VVX01968	Ethiopia	2016	ERR2678951	AF	Adams et al 2022	MalariaGEN Pv4.0	0.7264592182642406	1	0	0
VVX01969	Ethiopia	2016	ERR2678953	AF	Adams et al 2022	MalariaGEN Pv4.0	0.994456	1	1	1
VVX01970	Ethiopia	2016	ERR2678952	AF	Adams et al 2022	MalariaGEN Pv4.0	0.9882192263153368	1	1	1
VVX01971	Ethiopia	2016	ERR2678949	AF	Adams et al 2022	MalariaGEN Pv4.0	0.9357224835200758	1	0	0
VVX01973	Ethiopia	2016	ERR2351919	AF	Adams et al 2022	MalariaGEN Pv4.0	0.8673339195784452	1	0	0
VVX01975	Ethiopia	2016	ERR2351918	AF	Adams et al 2022	MalariaGEN Pv4.0	0.92764	1	0	0
VVX01983	Ethiopia	2016	ERR2351925	AF	Adams et al 2022	MalariaGEN Pv4.0	0.906709	1	0	0
VVX01984	Ethiopia	2016	ERR2351924	AF	Adams et al 2022	MalariaGEN Pv4.0	0.8299854421264616	1	0	0
india_C0924_Day_0	India	2013	SRR1740345	WAS	Hupalo et al 2016; Adams et al 2022	MalariaGEN Pv4.0	0.9988352016996096	1	1	1
india_C1050	India	2013	SRR1738040	WAS	Hupalo et al 2016; Adams et al 2022	MalariaGEN Pv4.0	0.9987007689259884	1	1	1
IndiaNYC	India	2012	SRR1568012,SRR1568115	WAS	Hupalo et al 2016; Adams et al 2022	MalariaGEN Pv4.0	0.7473605180657934	1	0	0
IndiaVII	India	2001	SRR332912,SRR332913,SRR332914,SRR332915	WAS	Hupalo et al 2016; Adams et al 2022	MalariaGEN Pv4.0	0.9973682774187538	1	1	1
PX0001-CW	India	2011	ERR054087	WAS	Pearson et al 2016; Adams et al 2022	MalariaGEN Pv4.0	0.9953817899727606	1	1	1
PJ0004-C	Indonesia	2010	ERR034096	OCE	Pearson et al 2016; Adams et al 2022	MalariaGEN Pv4.0	0.999533	1	1	1
PJ0006-CW	Indonesia	2011	ERR054085	OCE	Pearson et al 2016; Adams et al 2022	MalariaGEN Pv4.0	0.9434669282903868	1	0	0
PJ0007-C	Indonesia	2012	ERR337624	OCE	Pearson et al 2016; Adams et al 2022	MalariaGEN Pv4.0	0.9057186406418548	1	0	0
PJ0008-C	Indonesia	2013	ERR337627	OCE	Pearson et al 2016; Adams et al 2022	MalariaGEN Pv4.0	0.7599719944118313	1	0	0
PJ0011-C	Indonesia	2011		OCE	Pearson et al 2016; Adams et al 2022	MalariaGEN Pv4.0	0.905522	1	0	0
PJ0012-Cx	Indonesia	2011		OCE	Pearson et al 2016; Adams et al 2022	MalariaGEN Pv4.0	0.997647	1	1	1
PJ0013-C	Indonesia	2011		OCE	Pearson et al 2016; Adams et al 2022	MalariaGEN Pv4.0	0.8094430745731096	1	0	0
PJ0016-C	Indonesia	2011		OCE	Pearson et al 2016; Adams et al 2022	MalariaGEN Pv4.0	0.6326919925701264	1	0	0
PJ0018-C	Indonesia	2011		OCE	Pearson et al 2016; Adams et al 2022	MalariaGEN Pv4.0	0.947679	1	0	0
PJ0019-CW	Indonesia	2011		OCE	Pearson et al 2016; Adams et al 2022	MalariaGEN Pv4.0	0.6594004148733028	1	0	0
PJ0020-CW	Indonesia	2011		OCE	Pearson et al 2016; Adams et al 2022	MalariaGEN Pv4.0	0.9615921065758564	1	1	1
PJ0021-CW	Indonesia	2011		OCE	Pearson et al 2016; Adams et al 2022	MalariaGEN Pv4.0	0.9970809339563452	1	1	1
PJ0022-CW	Indonesia	2011		OCE	Pearson et al 2016; Adams et al 2022	MalariaGEN Pv4.0	0.9931692421473396	1	1	1
PJ0024-C	Indonesia	2011		OCE	Pearson et al 2016; Adams et al 2022	MalariaGEN Pv4.0	0.934068	1	0	0
PJ0025-C	Indonesia	2011		OCE	Pearson et al 2016; Adams et al 2022	MalariaGEN Pv4.0	0.9991993628083228	1	1	1
PJ0026-CW	Indonesia	2011		OCE	Pearson et al 2016; Adams et al 2022	MalariaGEN Pv4.0	0.9979957030037312	1	1	1
PJ0027-C	Indonesia	2011		OCE	Pearson et al 2016; Adams et al 2022	MalariaGEN Pv4.0	0.9982070732238666	1	1	1
PJ0030-C	Indonesia	2011		OCE	Pearson et al 2016; Adams et al 2022	MalariaGEN Pv4.0	0.9989008566755496	1	1	1
PJ0031-C	Indonesia	2011		OCE	Pearson et al 2016; Adams et al 2022	MalariaGEN Pv4.0	0.7749772513653269	1	0	0
PJ0032-C	Indonesia	2011		OCE	Pearson et al 2016; Adams et al 2022	MalariaGEN Pv4.0	0.9983535752592168	1	1	1
PJ0033-C	Indonesia	2011		OCE	Pearson et al 2016; Adams et al 2022	MalariaGEN Pv4.0	0.9105462608608504	1	0	0
PJ0034-CW	Indonesia	2011		OCE	Pearson et al 2016; Adams et al 2022	MalariaGEN Pv4.0	0.7315563586510445	1	0	0
PJ0035-C	Indonesia	2011		OCE	Pearson et al 2016; Adams et al 2022	MalariaGEN Pv4.0	0.998249	1	1	1
PJ0036-CW	Indonesia	2011		OCE	Pearson et al 2016; Adams et al 2022	MalariaGEN Pv4.0	0.9622242468276956	1	0	0
PJ0037-C	Indonesia	2011		OCE	Pearson et al 2016; Adams et al 2022	MalariaGEN Pv4.0	0.998153	1	1	1
PJ0038-CW	Indonesia	2011		OCE	Pearson et al 2016; Adams et al 2022	MalariaGEN Pv4.0	0.9986197428440432	1	1	1
PJ0038-Cx	Indonesia	2011		OCE	Pearson et al 2016; Adams et al 2022	MalariaGEN Pv4.0	0.8905114864670003	1	0	0
PJ0041-C	Indonesia	2011		OCE	Pearson et al 2016; Adams et al 2022	MalariaGEN Pv4.0	0.8694962039598058	1	0	0
PJ0042-C	Indonesia	2011		OCE	Pearson et al 2016; Adams et al 2022	MalariaGEN Pv4.0	0.9979301081846992	1	1	1
PJ0043-C	Indonesia	2011		OCE	Pearson et al 2016; Adams et al 2022	MalariaGEN Pv4.0	0.998268	1	1	1
PJ0046-C	Indonesia	2011		OCE	Pearson et al 2016; Adams et al 2022	MalariaGEN Pv4.0	0.9980680841881806	1	1	1
PJ0047-C	Indonesia	2011		OCE	Pearson et al 2016; Adams et al 2022	MalariaGEN Pv4.0	0.8060140548691879	1	0	0
PJ0048-CW	Indonesia	2011		OCE	Pearson et al 2016; Adams et al 2022	MalariaGEN Pv4.0	0.8683187154171653	1	0	0
PJ0049-C	Indonesia	2011		OCE	Pearson et al 2016; Adams et al 2022	MalariaGEN Pv4.0	0.9982303921664843	1	1	1
PJ0055-C	Indonesia	2011		OCE	Pearson et al 2016; Adams et al 2022	MalariaGEN Pv4.0	0.9980095785921068	1	1	1
PJ0056-CW	Indonesia	2011		OCE	Pearson et al 2016; Adams et al 2022	MalariaGEN Pv4.0	0.9973740704741444	1	1	1
PJ0057-C	Indonesia	2012		OCE	Pearson et al 2016; Adams et al 2022	MalariaGEN Pv4.0	0.8858835637892235	1	0	0
PJ0058-CW	Indonesia	2012		OCE	Pearson et al 2016; Adams et al 2022	MalariaGEN Pv4.0	0.993401	1	1	1
PJ0059-C	Indonesia	2012		OCE	Pearson et al 2016; Adams et al 2022	MalariaGEN Pv4.0	0.9183114757679142	1	0	0
PJ0060-C	Indonesia	2012		OCE	Pearson et al 2016; Adams et al 2022	MalariaGEN Pv4.0	0.9523919516060282	1	1	1
PJ0061-CW	Indonesia	2012		OCE	Pearson et al 2016; Adams et al 2022	MalariaGEN Pv4.0	0.998078	1	1	1
PJ0062-C	Indonesia	2012		OCE	Pearson et al 2016; Adams et al 2022	MalariaGEN Pv4.0	0.9274853150475224	1	0	0
PJ0063-C	Indonesia	2012		OCE	Pearson et al 2016; Adams et al 2022	MalariaGEN Pv4.0	0.9601346128184272	1	0	0
PJ0067-CW	Indonesia	2012		OCE	Pearson et al 2016; Adams et al 2022	MalariaGEN Pv4.0	0.828446	1	0	0
PJ0068-C	Indonesia	2012		OCE	Pearson et al 2016; Adams et al 2022	MalariaGEN Pv4.0	0.735232	1	0	0
PJ0069-CW	Indonesia	2012		OCE	Pearson et al 2016; Adams et al 2022	MalariaGEN Pv4.0	0.6420870925104235	1	0	0
PJ0069-Cx	Indonesia	2012		OCE	Pearson et al 2016; Adams et al 2022	MalariaGEN Pv4.0	0.9946712175106543	1	1	1
PJ0071-C	Indonesia	2012		OCE	Pearson et al 2016; Adams et al 2022	MalariaGEN Pv4.0	0.9987935148384866	1	1	1
PJ0072-C	Indonesia	2012		OCE	Pearson et al 2016; Adams et al 2022	MalariaGEN Pv4.0	0.9668568677008272	1	1	1
PJ0074-C	Indonesia	2012		OCE	Pearson et al 2016; Adams et al 2022	MalariaGEN Pv4.0	0.9981255314681092	1	1	1
PJ0075-CW	Indonesia	2012		OCE	Pearson et al 2016; Adams et al 2022	MalariaGEN Pv4.0	0.739959	1	0	0
PJ0075-Cx	Indonesia	2012		OCE	Pearson et al 2016; Adams et al 2022	MalariaGEN Pv4.0	0.9948871354092056	1	1	1
PJ0078-C	Indonesia	2012		OCE	Pearson et al 2016; Adams et al 2022	MalariaGEN Pv4.0	0.9722952279016212	1	1	1
PJ0079-C	Indonesia	2012		OCE	Pearson et al 2016; Adams et al 2022	MalariaGEN Pv4.0	0.928884	1	0	0
PJ0082-C	Indonesia	2012		OCE	Pearson et al 2016; Adams et al 2022	MalariaGEN Pv4.0	0.9235033277741506	1	0	0
PJ0085-C	Indonesia	2012		OCE	Pearson et al 2016; Adams et al 2022	MalariaGEN Pv4.0	0.9681215090997376	1	0	0
PJ0086-C	Indonesia	2012		OCE	Pearson et al 2016; Adams et al 2022	MalariaGEN Pv4.0	0.9979707217395134	1	1	1
PJ0087-CW	Indonesia	2012		OCE	Pearson et al 2016; Adams et al 2022	MalariaGEN Pv4.0	0.9983463557977752	1	1	1
PJ0088-Cx	Indonesia	2011		OCE	Pearson et al 2016; Adams et al 2022	MalariaGEN Pv4.0	0.6883558980552877	1	0	0
PJ0090-CW	Indonesia	2011		OCE	Pearson et al 2016; Adams et al 2022	MalariaGEN Pv4.0	0.9379435287712992	1	0	0
PJ0093-C	Indonesia	2011		OCE	Pearson et al 2016; Adams et al 2022	MalariaGEN Pv4.0	0.9972394348624508	1	1	1
PJ0094-CW	Indonesia	2011		OCE	Pearson et al 2016; Adams et al 2022	MalariaGEN Pv4.0	0.9933013726072476	1	1	1
PJ0097-C	Indonesia	2012		OCE	Pearson et al 2016; Adams et al 2022	MalariaGEN Pv4.0	0.8242936502713891	1	0	0
PJ0098-C	Indonesia	2012		OCE	Pearson et al 2016; Adams et al 2022	MalariaGEN Pv4.0	0.8981416953129989	1	0	0
PJ0099-C	Indonesia	2012		OCE	Pearson et al 2016; Adams et al 2022	MalariaGEN Pv4.0	0.9982986919217258	1	1	1
PJ0100-CW	Indonesia	2012		OCE	Pearson et al 2016; Adams et al 2022	MalariaGEN Pv4.0	0.8469762333180972	1	0	0
PJ0104-CW	Indonesia	2012		OCE	Pearson et al 2016; Adams et al 2022	MalariaGEN Pv4.0	0.9983272723314144	1	1	1
PJ0106-CW	Indonesia	2012		OCE	Pearson et al 2016; Adams et al 2022	MalariaGEN Pv4.0	0.9973119792560048	1	1	1
PJ0106-Cx	Indonesia	2012		OCE	Pearson et al 2016; Adams et al 2022	MalariaGEN Pv4.0	0.8131274502645223	1	0	0
PJ0110-CW	Indonesia	2012		OCE	Pearson et al 2016; Adams et al 2022	MalariaGEN Pv4.0	0.9949828651957168	1	1	1
PJ0112-CW	Indonesia	2013		OCE	Pearson et al 2016; Adams et al 2022	MalariaGEN Pv4.0	0.8924004435026179	1	0	0
PJ0113-CW	Indonesia	2011		OCE	Pearson et al 2016; Adams et al 2022	MalariaGEN Pv4.0	0.8131826269218506	1	0	0
PJ0117-CW	Indonesia	2013		OCE	Pearson et al 2016; Adams et al 2022	MalariaGEN Pv4.0	0.9956872075500756	1	1	1
PJ0117-Cx	Indonesia	2013		OCE	Pearson et al 2016; Adams et al 2022	MalariaGEN Pv4.0	0.9972319003595504	1	1	1
PJ0120-C	Indonesia	2013		OCE	Pearson et al 2016; Adams et al 2022	MalariaGEN Pv4.0	0.7459519722647059	1	0	0
PJ0122-C	Indonesia	2013		OCE	Pearson et al 2016; Adams et al 2022	MalariaGEN Pv4.0	0.9594364488364928	1	1	1
PJ0123-C	Indonesia	2013		OCE	Pearson et al 2016; Adams et al 2022	MalariaGEN Pv4.0	0.998494	1	1	1
PJ0125-CW	Indonesia	2013		OCE	Pearson et al 2016; Adams et al 2022	MalariaGEN Pv4.0	0.6551837062952008	1	0	0
PJ0127-CW	Indonesia	2013		OCE	Pearson et al 2016; Adams et al 2022	MalariaGEN Pv4.0	0.9979686788647838	1	1	1
PJ0128-C	Indonesia	2013		OCE	Pearson et al 2016; Adams et al 2022	MalariaGEN Pv4.0	0.99652	1	1	1
PJ0167-C	Indonesia	2013	ERR527373	OCE	Pearson et al 2016; Adams et al 2022	MalariaGEN Pv4.0	0.9961709579480732	1	1	1
PJ0273-C	Indonesia	2011		OCE	Adams et al 2022	MalariaGEN Pv4.0	0.9984614698943388	1	1	1
PJ0276-C	Indonesia	2011		OCE	Adams et al 2022	MalariaGEN Pv4.0	0.7573686956582774	1	0	0
PJ0277-C	Indonesia	2011		OCE	Adams et al 2022	MalariaGEN Pv4.0	0.9958233653239108	1	1	1
PJ0278-C	Indonesia	2011		OCE	Adams et al 2022	MalariaGEN Pv4.0	0.9983010197614052	1	1	1
PJ0279-C	Indonesia	2011		OCE	Adams et al 2022	MalariaGEN Pv4.0	0.9952137559839768	1	1	1
PJ0284-C	Indonesia	2012		OCE	Adams et al 2022	MalariaGEN Pv4.0	0.9978789751025772	1	1	1
PJ0285-C	Indonesia	2012		OCE	Adams et al 2022	MalariaGEN Pv4.0	0.869805	1	0	0
PJ0293-C	Indonesia	2013		OCE	Adams et al 2022	MalariaGEN Pv4.0	0.9870175948114324	1	1	1
PJ0294-C	Indonesia	2013		OCE	Adams et al 2022	MalariaGEN Pv4.0	0.9960770929543376	1	1	1
PJ0295-C	Indonesia	2013		OCE	Adams et al 2022	MalariaGEN Pv4.0	0.9351321203647938	1	0	0
PJ0296-C	Indonesia	2013		OCE	Adams et al 2022	MalariaGEN Pv4.0	0.9984299904393062	1	1	1
PJ0297-C	Indonesia	2013		OCE	Adams et al 2022	MalariaGEN Pv4.0	0.9321738502687796	1	0	0
PJ0298-C	Indonesia	2013		OCE	Adams et al 2022	MalariaGEN Pv4.0	0.9982000168338356	1	1	1
PJ0299-C	Indonesia	2013		OCE	Adams et al 2022	MalariaGEN Pv4.0	0.9986511775972514	1	1	1
PJ0300-C	Indonesia	2013		OCE	Adams et al 2022	MalariaGEN Pv4.0	0.9537089498551352	1	0	0
PJ0301-C	Indonesia	2014		OCE	Adams et al 2022	MalariaGEN Pv4.0	0.8266267580070521	1	0	0
PJ0302-C	Indonesia	2014		OCE	Adams et al 2022	MalariaGEN Pv4.0	0.585211	1	0	0
PJ0303-C	Indonesia	2014		OCE	Adams et al 2022	MalariaGEN Pv4.0	0.9984828723992336	1	1	1
PJ0305-C	Indonesia	2014		OCE	Adams et al 2022	MalariaGEN Pv4.0	0.931518	1	0	0
PJ0307-C	Indonesia	2014		OCE	Adams et al 2022	MalariaGEN Pv4.0	0.9984128701067326	1	1	1
PJ0308-C	Indonesia	2014		OCE	Adams et al 2022	MalariaGEN Pv4.0	0.8528402662459786	1	0	0
PJ0309-C	Indonesia	2014		OCE	Adams et al 2022	MalariaGEN Pv4.0	0.9986506943355254	1	1	1
PJ0312-C	Indonesia	2011		OCE	Adams et al 2022	MalariaGEN Pv4.0	0.998259	1	1	1
PJ0314-C	Indonesia	2013		OCE	Adams et al 2022	MalariaGEN Pv4.0	0.9686402732423484	1	1	1
PJ0315-C	Indonesia	2013		OCE	Adams et al 2022	MalariaGEN Pv4.0	0.937616	1	0	0
PJ0316-C	Indonesia	2013		OCE	Adams et al 2022	MalariaGEN Pv4.0	0.998294	1	1	1
PJ0317-C	Indonesia	2013		OCE	Adams et al 2022	MalariaGEN Pv4.0	0.9939486964785792	1	1	1
PJ0318-C	Indonesia	2013		OCE	Adams et al 2022	MalariaGEN Pv4.0	0.9890678866862886	1	1	1
PJ0319-C	Indonesia	2014		OCE	Adams et al 2022	MalariaGEN Pv4.0	0.946043	1	0	0
PJ0322-C	Indonesia	2014		OCE	Adams et al 2022	MalariaGEN Pv4.0	0.8804685066166655	1	0	0
PJ0323-C	Indonesia	2014		OCE	Adams et al 2022	MalariaGEN Pv4.0	0.9936495216497572	1	1	1
PJ0324-C	Indonesia	2014	ERR925443	OCE	Pearson et al 2016; Adams et al 2022	MalariaGEN Pv4.0	0.997164	1	1	1
PY0180-C	Indonesia	2014	ERR2299655	OCE	Pearson et al 2016; Adams et al 2022	MalariaGEN Pv4.0	0.9900753733534522	1	1	1
VVX01138	Indonesia	2011	ERR2299645	OCE	Adams et al 2022	MalariaGEN Pv4.0	0.8880255858947544	1	0	0
VVX01139	Indonesia	2013	ERR2299646	OCE	Adams et al 2022	MalariaGEN Pv4.0	0.7444968253033042	1	0	0
VVX01142	Indonesia	2013	ERR2299649	OCE	Adams et al 2022	MalariaGEN Pv4.0	0.9189486852053508	1	0	0
VVX01143	Indonesia	2013	ERR2299650	OCE	Adams et al 2022	MalariaGEN Pv4.0	0.9449493893306384	1	0	0
VVX01145	Indonesia	2013	ERR2299651	OCE	Adams et al 2022	MalariaGEN Pv4.0	0.9951505643045324	1	1	1
VVX01146	Indonesia	2014	ERR2299652	OCE	Adams et al 2022	MalariaGEN Pv4.0	0.8674300583808683	1	0	0
VVX01147	Indonesia	2015	ERR2299653	OCE	Adams et al 2022	MalariaGEN Pv4.0	0.9900335767605912	1	1	1
VVX01148	Indonesia	2016	ERR2299654	OCE	Adams et al 2022	MalariaGEN Pv4.0	0.9952344652567948	1	1	1
VVX02346	Indonesia	2017	ERR2299690, ERR2299718, ERR2299746	OCE	Adams et al 2022	MalariaGEN Pv4.0	0.9981363915382546	1	1	1
VVX04272	Indonesia	2014		OCE	Adams et al 2022	MalariaGEN Pv4.0	0.86291	1	0	0
VVX04273	Indonesia	2014		OCE	Adams et al 2022	MalariaGEN Pv4.0	0.9968004624643872	1	1	1
VVX04274	Indonesia	2015		OCE	Adams et al 2022	MalariaGEN Pv4.0	0.9866090019025264	1	1	1
VVX04275	Indonesia	2015		OCE	Adams et al 2022	MalariaGEN Pv4.0	0.9968944066789468	1	1	1
VVX04276	Indonesia	2015		OCE	Adams et al 2022	MalariaGEN Pv4.0	0.8652077856130347	1	0	0
VVX04277	Indonesia	2015		OCE	Adams et al 2022	MalariaGEN Pv4.0	0.9971929082219532	1	1	1
VVX04278	Indonesia	2015		OCE	Adams et al 2022	MalariaGEN Pv4.0	0.995448	1	1	1
VVX04279	Indonesia	2015		OCE	Adams et al 2022	MalariaGEN Pv4.0	0.893819	1	0	0
VVX04280	Indonesia	2015		OCE	Adams et al 2022	MalariaGEN Pv4.0	0.9968691312392036	1	1	1
VVX04281	Indonesia	2015		OCE	Adams et al 2022	MalariaGEN Pv4.0	0.9975380227264402	1	1	1
VVX04282	Indonesia	2015		OCE	Adams et al 2022	MalariaGEN Pv4.0	0.979365	1	1	1
VVX04283	Indonesia	2015		OCE	Adams et al 2022	MalariaGEN Pv4.0	0.9375580060074898	1	0	0
VVX04285	Indonesia	2015		OCE	Adams et al 2022	MalariaGEN Pv4.0	0.9967271969930476	1	1	1
VVX04286	Indonesia	2015		OCE	Adams et al 2022	MalariaGEN Pv4.0	0.9947092777132592	1	1	1
VVX04287	Indonesia	2016		OCE	Adams et al 2022	MalariaGEN Pv4.0	0.8354144253258202	1	0	0
VVX04288	Indonesia	2016		OCE	Adams et al 2022	MalariaGEN Pv4.0	0.9869377786266484	1	1	1
VVX04289	Indonesia	2016		OCE	Adams et al 2022	MalariaGEN Pv4.0	0.6610488150083648	1	0	0
VVX04290	Indonesia	2016		OCE	Adams et al 2022	MalariaGEN Pv4.0	0.9974921677579814	1	1	1
VVX04291	Indonesia	2016		OCE	Adams et al 2022	MalariaGEN Pv4.0	0.9881395248352156	1	1	1
VVX04293	Indonesia	2016		OCE	Adams et al 2022	MalariaGEN Pv4.0	0.9971861414612946	1	1	1
VVX04295	Indonesia	2017		OCE	Adams et al 2022	MalariaGEN Pv4.0	0.8028025184039106	1	0	0
VVX04298	Indonesia	2017		OCE	Adams et al 2022	MalariaGEN Pv4.0	0.9261772756254852	1	0	0
VVX04300	Indonesia	2017		OCE	Adams et al 2022	MalariaGEN Pv4.0	0.9918572402347684	1	1	1
VVX04302	Indonesia	2016		OCE	Adams et al 2022	MalariaGEN Pv4.0	0.9329546486724064	1	0	0
VVX04304	Indonesia	2016		OCE	Adams et al 2022	MalariaGEN Pv4.0	0.9972719209887652	1	1	1
VVX04305	Indonesia	2016		OCE	Adams et al 2022	MalariaGEN Pv4.0	0.9964017502274796	1	1	1
VVX04306	Indonesia	2017		OCE	Adams et al 2022	MalariaGEN Pv4.0	0.9952144873007028	1	1	1
VVX04307	Indonesia	2017		OCE	Adams et al 2022	MalariaGEN Pv4.0	0.701566	1	0	0
VVX04308	Indonesia	2017		OCE	Adams et al 2022	MalariaGEN Pv4.0	0.9528450219650918	1	1	1
VVX04310	Indonesia	2017		OCE	Adams et al 2022	MalariaGEN Pv4.0	0.7572001704618687	1	0	0
VVX04311	Indonesia	2008		OCE	Adams et al 2022	MalariaGEN Pv4.0	0.9001371716788948	1	0	0
VVX04313	Indonesia	2008		OCE	Adams et al 2022	MalariaGEN Pv4.0	0.8258277649965277	1	0	0
VVX04314	Indonesia	2008		OCE	Adams et al 2022	MalariaGEN Pv4.0	0.9906121262255848	1	1	1
VVX04315	Indonesia	2008		OCE	Adams et al 2022	MalariaGEN Pv4.0	0.9977530683499436	1	1	1
VVX04321	Indonesia	2008		OCE	Adams et al 2022	MalariaGEN Pv4.0	0.8169720940226968	1	0	0
VVX04322	Indonesia	2008		OCE	Adams et al 2022	MalariaGEN Pv4.0	0.9843397601875308	1	1	1
VVX04323	Indonesia	2008		OCE	Adams et al 2022	MalariaGEN Pv4.0	0.9827863206640788	1	1	1
VVX04324	Indonesia	2008		OCE	Adams et al 2022	MalariaGEN Pv4.0	0.9495444391158998	1	0	0
VVX04326	Indonesia	2009		OCE	Adams et al 2022	MalariaGEN Pv4.0	0.9838567581845628	1	1	1
VVX04330	Indonesia	2009		OCE	Adams et al 2022	MalariaGEN Pv4.0	0.9955575399179316	1	1	1
VVX04331	Indonesia	2009		OCE	Adams et al 2022	MalariaGEN Pv4.0	0.9921030458595678	1	1	1
VVX04332	Indonesia	2009		OCE	Adams et al 2022	MalariaGEN Pv4.0	0.9173430512689216	1	0	0
VVX04333	Indonesia	2009		OCE	Adams et al 2022	MalariaGEN Pv4.0	0.89219	1	0	0
VVX04334	Indonesia	2009		OCE	Adams et al 2022	MalariaGEN Pv4.0	0.9977550694871592	1	1	1
VVX04335	Indonesia	2009		OCE	Adams et al 2022	MalariaGEN Pv4.0	0.9978802662999336	1	1	1
VVX04336	Indonesia	2009		OCE	Adams et al 2022	MalariaGEN Pv4.0	0.9954194431277236	1	1	1
VVX04337	Indonesia	2009		OCE	Adams et al 2022	MalariaGEN Pv4.0	0.9982185423225368	1	1	1
VVX04338	Indonesia	2009		OCE	Adams et al 2022	MalariaGEN Pv4.0	0.9006532050751884	1	0	0
VVX04339	Indonesia	2009		OCE	Adams et al 2022	MalariaGEN Pv4.0	0.9945307134260604	1	1	1
VVX04340	Indonesia	2009		OCE	Adams et al 2022	MalariaGEN Pv4.0	0.974578	1	1	1
VVX04341	Indonesia	2009		OCE	Adams et al 2022	MalariaGEN Pv4.0	0.6892801311268306	1	0	0
VVX04342	Indonesia	2009		OCE	Adams et al 2022	MalariaGEN Pv4.0	0.7229475536702283	1	0	0
VVX04345	Indonesia	2009		OCE	Adams et al 2022	MalariaGEN Pv4.0	0.7678633648924584	1	0	0
VVX04346	Indonesia	2009		OCE	Adams et al 2022	MalariaGEN Pv4.0	0.9931523074935508	1	1	1
VVX04347	Indonesia	2009		OCE	Adams et al 2022	MalariaGEN Pv4.0	0.6398455413422344	1	0	0
VVX04353	Indonesia	2009		OCE	Adams et al 2022	MalariaGEN Pv4.0	0.8571492958904193	1	0	0
VVX04355	Indonesia	2009		OCE	Adams et al 2022	MalariaGEN Pv4.0	0.9957932390339485	1	1	1
VVX04357	Indonesia	2009		OCE	Adams et al 2022	MalariaGEN Pv4.0	0.9957999435422188	1	1	1
VVX04358	Indonesia	2009		OCE	Adams et al 2022	MalariaGEN Pv4.0	0.7777089899263586	1	0	0
VVX04359	Indonesia	2009		OCE	Adams et al 2022	MalariaGEN Pv4.0	0.709507	1	0	0
VVX04360	Indonesia	2009		OCE	Adams et al 2022	MalariaGEN Pv4.0	0.9962283401797196	1	1	1
VVX04361	Indonesia	2009		OCE	Adams et al 2022	MalariaGEN Pv4.0	0.7881762478035155	1	0	0
VVX04362	Indonesia	2009		OCE	Adams et al 2022	MalariaGEN Pv4.0	0.996704	1	1	1
VVX04363	Indonesia	2010		OCE	Adams et al 2022	MalariaGEN Pv4.0	0.996725	1	1	1
VVX04369	Indonesia	2010		OCE	Adams et al 2022	MalariaGEN Pv4.0	0.9907225389394884	1	1	1
VVX04381	Indonesia	2015		OCE	Adams et al 2022	MalariaGEN Pv4.0	0.9973489573651652	1	1	1
VVX04383	Indonesia	2015		OCE	Adams et al 2022	MalariaGEN Pv4.0	0.9945249143706764	1	1	1
VVX04384	Indonesia	2015		OCE	Adams et al 2022	MalariaGEN Pv4.0	0.9969577561037262	1	1	1
QX0001-C	Iran	2008	ERR1787759	WAS	Adams et al 2022	MalariaGEN Pv4.0	0.9972934787002944	1	1	1
QX0002-C	Iran	2007	ERR1787768	WAS	Adams et al 2022	MalariaGEN Pv4.0	0.749231	1	0	0
QX0003-C	Iran	2008	ERR1787766	WAS	Adams et al 2022	MalariaGEN Pv4.0	0.9967909861997492	1	1	1
QX0005-C	Iran	2008	ERR1787767	WAS	Adams et al 2022	MalariaGEN Pv4.0	0.8604741206394129	1	0	0
QX0010-C	Iran	2007	ERR1787761	WAS	Adams et al 2022	MalariaGEN Pv4.0	0.8231258654032022	1	0	0
PY0001-C	Malaysia	2009	ERR054088	MSEA	Pearson et al 2016; Auburn et al 2018; Adams et al 2022	MalariaGEN Pv4.0	0.9979429068256624	1	1	1
PY0002-C	Malaysia	2011	ERR054089	MSEA	Pearson et al 2016; Auburn et al 2018; Adams et al 2022	MalariaGEN Pv4.0	0.9981051328239288	1	1	1
PY0004-C	Malaysia	2011	ERR152414	MSEA	Auburn et al 2018; Adams et al 2022	MalariaGEN Pv4.0	0.9771830422905152	1	1	1
PY0005-C	Malaysia	2011	ERR152415	MSEA	Auburn et al 2018; Adams et al 2022	MalariaGEN Pv4.0	0.9972261558504566	1	1	1
PY0018-C	Malaysia	2013	ERR527337	MSEA	Auburn et al 2018; Adams et al 2022	MalariaGEN Pv4.0	0.9980311216176668	1	1	1
PY0019-C	Malaysia	2013	ERR527363	MSEA	Auburn et al 2018; Adams et al 2022	MalariaGEN Pv4.0	0.9976264655397942	1	1	1
PY0021-C	Malaysia	2014	ERR1138854	MSEA	Auburn et al 2018; Adams et al 2022	MalariaGEN Pv4.0	0.9986705690246598	1	1	1
PY0023-C	Malaysia	2014	ERR1138855	MSEA	Auburn et al 2018; Adams et al 2022	MalariaGEN Pv4.0	0.9983340457892288	1	1	1
PY0024-C	Malaysia	2014	ERR1138856	MSEA	Auburn et al 2018; Adams et al 2022	MalariaGEN Pv4.0	0.9986220450597092	1	1	1
PY0026-C	Malaysia	2014	ERR1138857	MSEA	Auburn et al 2018; Adams et al 2022	MalariaGEN Pv4.0	0.997219	1	1	1
PY0027-C	Malaysia	2014	ERR1138858	MSEA	Auburn et al 2018; Adams et al 2022	MalariaGEN Pv4.0	0.9983644088712142	1	1	1
PY0032-C	Malaysia	2014	ERR1106839	MSEA	Pearson et al 2016; Auburn et al 2018; Adams et al 2022	MalariaGEN Pv4.0	0.9987616147105688	1	1	1
PY0033-C	Malaysia	2014	ERR1138860	MSEA	Auburn et al 2018; Adams et al 2022	MalariaGEN Pv4.0	0.9991228193218212	1	1	1
PY0034-C	Malaysia	2014	ERR1138861	MSEA	Auburn et al 2018; Adams et al 2022	MalariaGEN Pv4.0	0.9988608801942478	1	1	1
PY0035-C	Malaysia	2014	ERR1138862	MSEA	Auburn et al 2018; Adams et al 2022	MalariaGEN Pv4.0	0.998341	1	1	1
PY0042-C	Malaysia	2014	ERR1138864	MSEA	Auburn et al 2018; Adams et al 2022	MalariaGEN Pv4.0	0.9986488890569214	1	1	1
PY0043-CX	Malaysia	2014	ERR1475440	MSEA	Auburn et al 2018; Adams et al 2022	MalariaGEN Pv4.0	0.9958081811564434	1	1	1
PY0044-CX	Malaysia	2014	ERR1475454	MSEA	Auburn et al 2018; Adams et al 2022	MalariaGEN Pv4.0	0.9980021953301988	1	1	1
PY0045-C	Malaysia	2014	ERR1138866	MSEA	Auburn et al 2018; Adams et al 2022	MalariaGEN Pv4.0	0.9983002769911578	1	1	1
PY0048-C	Malaysia	2014	ERR1138867	MSEA	Auburn et al 2018; Adams et al 2022	MalariaGEN Pv4.0	0.9979657340804002	1	1	1
PY0050-C	Malaysia	2014	ERR1138868	MSEA	Auburn et al 2018; Adams et al 2022	MalariaGEN Pv4.0	0.998489	1	1	1
PY0051-C	Malaysia	2014	ERR1106842	MSEA	Pearson et al 2016; Auburn et al 2018; Adams et al 2022	MalariaGEN Pv4.0	0.931292	1	0	0
PY0053-C	Malaysia	2014	ERR1138869	MSEA	Auburn et al 2018; Adams et al 2022	MalariaGEN Pv4.0	0.9987728937056228	1	1	1
PY0054-C	Malaysia	2014	ERR1138870	MSEA	Auburn et al 2018; Adams et al 2022	MalariaGEN Pv4.0	0.9974520683036988	1	1	1
PY0055-C	Malaysia	2014	ERR1138871	MSEA	Auburn et al 2018; Adams et al 2022	MalariaGEN Pv4.0	0.998243	1	1	1
PY0056-C	Malaysia	2014	ERR1138872	MSEA	Auburn et al 2018; Adams et al 2022	MalariaGEN Pv4.0	0.9709080625316764	1	0	0
PY0057-C	Malaysia	2014	ERR1138873	MSEA	Auburn et al 2018; Adams et al 2022	MalariaGEN Pv4.0	0.9987544056967026	1	1	1
PY0058-C	Malaysia	2014	ERR1106843	MSEA	Pearson et al 2016; Auburn et al 2018; Adams et al 2022	MalariaGEN Pv4.0	0.9981061214581356	1	1	1
PY0060-C	Malaysia	2014	ERR1138875	MSEA	Auburn et al 2018; Adams et al 2022	MalariaGEN Pv4.0	0.9954323269584529	1	1	1
PY0061-C	Malaysia	2014	ERR1138876	MSEA	Auburn et al 2018; Adams et al 2022	MalariaGEN Pv4.0	0.9984092834385112	1	1	1
PY0065-C	Malaysia	2014	ERR1106845	MSEA	Pearson et al 2016; Auburn et al 2018; Adams et al 2022	MalariaGEN Pv4.0	0.9986094340662208	1	1	1
PY0068-C	Malaysia	2014	ERR1106846	MSEA	Pearson et al 2016; Auburn et al 2018; Adams et al 2022	MalariaGEN Pv4.0	0.9983159087520932	1	1	1
PY0073-C	Malaysia	2014	ERR1138882	MSEA	Auburn et al 2018; Adams et al 2022	MalariaGEN Pv4.0	0.9986879177731844	1	1	1
PY0074-C	Malaysia	2014	ERR1138883	MSEA	Auburn et al 2018; Adams et al 2022	MalariaGEN Pv4.0	0.9986428053221256	1	1	1
PY0075-C	Malaysia	2014	ERR1138884	MSEA	Auburn et al 2018; Adams et al 2022	MalariaGEN Pv4.0	0.9972019208313668	1	1	1
PY0076-C	Malaysia	2014	ERR1138885	MSEA	Auburn et al 2018; Adams et al 2022	MalariaGEN Pv4.0	0.9974970813063644	1	1	1
PY0077-CW	Malaysia	2014	ERR1475435	MSEA	Auburn et al 2018; Adams et al 2022	MalariaGEN Pv4.0	0.9850535678502844	1	1	1
PY0079-C	Malaysia	2014	ERR1138887	MSEA	Auburn et al 2018; Adams et al 2022	MalariaGEN Pv4.0	0.9984503712018262	1	1	1
PY0081-C	Malaysia	2014	ERR1138888	MSEA	Auburn et al 2018; Adams et al 2022	MalariaGEN Pv4.0	0.99857	1	1	1
PY0082-C	Malaysia	2014	ERR1138889	MSEA	Auburn et al 2018; Adams et al 2022	MalariaGEN Pv4.0	0.9986089001161504	1	1	1
PY0085-C	Malaysia	2013	ERR1475425	MSEA	Auburn et al 2018; Adams et al 2022	MalariaGEN Pv4.0	0.9970433787942916	1	1	1
PY0086-C	Malaysia	2014	ERR1475426	MSEA	Auburn et al 2018; Adams et al 2022	MalariaGEN Pv4.0	0.9429947427314732	1	0	0
PY0087-C	Malaysia	2014	ERR1475427	MSEA	Auburn et al 2018; Adams et al 2022	MalariaGEN Pv4.0	0.9852045283919414	1	1	1
PY0088-C	Malaysia	2013	ERR1475395	MSEA	Auburn et al 2018; Adams et al 2022	MalariaGEN Pv4.0	0.998063	1	1	1
PY0089-C	Malaysia	2013	ERR1475451	MSEA	Auburn et al 2018; Adams et al 2022	MalariaGEN Pv4.0	0.9960514103667434	1	1	1
PY0090-C	Malaysia	2013	ERR1475441	MSEA	Auburn et al 2018; Adams et al 2022	MalariaGEN Pv4.0	0.9982571851717892	1	1	1
PY0092-CW	Malaysia	2014	ERR2299659	MSEA	Auburn et al 2018; Adams et al 2022	MalariaGEN Pv4.0	0.9164647691457272	1	0	0
PY0093-C	Malaysia	2014	ERR1475397	MSEA	Auburn et al 2018; Adams et al 2022	MalariaGEN Pv4.0	0.9860182156486598	1	1	1
PY0094-C	Malaysia	2014	ERR1475398	MSEA	Auburn et al 2018; Adams et al 2022	MalariaGEN Pv4.0	0.8114886362835191	1	0	0
PY0096-C	Malaysia	2014	ERR1475399	MSEA	Auburn et al 2018; Adams et al 2022	MalariaGEN Pv4.0	0.9968320817371576	1	1	1
PY0098-C	Malaysia	2014	ERR1475417	MSEA	Auburn et al 2018; Adams et al 2022	MalariaGEN Pv4.0	0.919864	1	0	0
PY0099-C	Malaysia	2014	ERR1475418	MSEA	Auburn et al 2018; Adams et al 2022	MalariaGEN Pv4.0	0.8453390274281078	1	0	0
PY0100-CW	Malaysia	2014	ERR1475431	MSEA	Auburn et al 2018; Adams et al 2022	MalariaGEN Pv4.0	0.9962671569303464	1	1	1
PY0100-Cx	Malaysia	2013	ERR2299663	MSEA	Auburn et al 2018; Adams et al 2022	MalariaGEN Pv4.0	0.9932668677746032	1	1	1
PY0101-C	Malaysia	2014	ERR1475420	MSEA	Auburn et al 2018; Adams et al 2022	MalariaGEN Pv4.0	0.9984562044123584	1	1	1
PY0103-C	Malaysia	2014	ERR1475429	MSEA	Auburn et al 2018; Adams et al 2022	MalariaGEN Pv4.0	0.9710304119736956	1	0	0
PY0105-C	Malaysia	2014	ERR1475430	MSEA	Auburn et al 2018; Adams et al 2022	MalariaGEN Pv4.0	0.9842407187088268	1	1	1
PY0107-C	Malaysia	2014	ERR1475439	MSEA	Auburn et al 2018; Adams et al 2022	MalariaGEN Pv4.0	0.9513626768559932	1	0	0
PY0108-C	Malaysia	2014	ERR1475438	MSEA	Auburn et al 2018; Adams et al 2022	MalariaGEN Pv4.0	0.8690182005907661	1	0	0
PY0109-CWx	Malaysia	2013	ERR2299657	MSEA	Auburn et al 2018; Adams et al 2022	MalariaGEN Pv4.0	0.996374	1	1	1
PY0111-Cx	Malaysia	2013	ERR2299661	MSEA	Auburn et al 2018; Adams et al 2022	MalariaGEN Pv4.0	0.9134844764350712	1	0	0
PY0114-C	Malaysia	2013	ERR1475456	MSEA	Auburn et al 2018; Adams et al 2022	MalariaGEN Pv4.0	0.9257498291836768	1	0	0
PY0115-C	Malaysia	2014	ERR1475421	MSEA	Auburn et al 2018; Adams et al 2022	MalariaGEN Pv4.0	0.9977157737199716	1	1	1
PY0117-C	Malaysia	2014	ERR1475437	MSEA	Auburn et al 2018; Adams et al 2022	MalariaGEN Pv4.0	0.997822	1	1	1
PY0119-C	Malaysia	2014	ERR1475457	MSEA	Auburn et al 2018; Adams et al 2022	MalariaGEN Pv4.0	0.9986407492039092	1	1	1
PY0127-C	Malaysia	2014	ERR1475461	MSEA	Adams et al 2022	MalariaGEN Pv4.0	0.996952	1	1	1
PY0130-C	Malaysia	2013	ERR2299660	MSEA	Adams et al 2022	MalariaGEN Pv4.0	0.9970464266250796	1	1	1
PY0131-C	Malaysia	2013	ERR2299662	MSEA	Adams et al 2022	MalariaGEN Pv4.0	0.9286087263327348	1	0	0
PY0145-C	Malaysia	2010	ERR2299658	MSEA	Adams et al 2022	MalariaGEN Pv4.0	0.951621	1	0	0
PY0152-C	Malaysia	2010	ERR2299664	MSEA	Adams et al 2022	MalariaGEN Pv4.0	0.9411593558339916	1	0	0
VVX00848	Malaysia	2014	ERR2299528	MSEA	Adams et al 2022	MalariaGEN Pv4.0	0.8899318651660287	1	0	0
VVX00855	Malaysia	2014	ERR2299530	MSEA	Adams et al 2022	MalariaGEN Pv4.0	0.9961947836851666	1	1	1
VVX00857	Malaysia	2014	ERR2299531	MSEA	Adams et al 2022	MalariaGEN Pv4.0	0.9977071670483948	1	1	1
Mexico_0202	Mexico	2002	SRR1565024,SRR1568077	LAM	Hupalo et al 2016; Adams et al 2022	MalariaGEN Pv4.0	0.996409	1	1	1
Mexico_11402	Mexico	2002	SRR1565013,SRR1568126	LAM	Hupalo et al 2016; Adams et al 2022	MalariaGEN Pv4.0	0.9964075557159086	1	1	1
Mexico_1203	Mexico	2003	SRR1562839,SRR1564992	LAM	Hupalo et al 2016; Adams et al 2022	MalariaGEN Pv4.0	0.9809098934956008	1	1	1
Mexico_12400	Mexico	2000	SRR1565014,SRR1568201	LAM	Hupalo et al 2016; Adams et al 2022	MalariaGEN Pv4.0	0.9967143950073668	1	1	1
Mexico_1302	Mexico	2002	SRR1565086,SRR1568158	LAM	Hupalo et al 2016; Adams et al 2022	MalariaGEN Pv4.0	0.997029	1	1	1
Mexico_13107	Mexico	2007	SRR1562526,SRR1565003	LAM	Hupalo et al 2016; Adams et al 2022	MalariaGEN Pv4.0	0.9961282766007032	1	1	1
Mexico_1504	Mexico	2004	SRR1564938,SRR1568150	LAM	Hupalo et al 2016; Adams et al 2022	MalariaGEN Pv4.0	0.991199	1	1	1
Mexico_15302	Mexico	2002	SRR1562968,SRR1564926	LAM	Hupalo et al 2016; Adams et al 2022	MalariaGEN Pv4.0	0.9963370676322272	1	1	1
Mexico_15502	Mexico	2002	SRR1564976,SRR1568219	LAM	Hupalo et al 2016; Adams et al 2022	MalariaGEN Pv4.0	0.995915	1	1	1
Mexico_1905	Mexico	2005	SRR1562840,SRR1565060	LAM	Hupalo et al 2016; Adams et al 2022	MalariaGEN Pv4.0	0.9972018576117592	1	1	1
Mexico_2003	Mexico	2003	SRR1565148,SRR1568218	LAM	Hupalo et al 2016; Adams et al 2022	MalariaGEN Pv4.0	0.996621	1	1	1
Mexico_2008	Mexico	2008	SRR1565114,SRR1568110	LAM	Hupalo et al 2016; Adams et al 2022	MalariaGEN Pv4.0	0.996909	1	1	1
Mexico_2202	Mexico	2002	SRR1564950,SRR1568153	LAM	Hupalo et al 2016; Adams et al 2022	MalariaGEN Pv4.0	0.9967265400026848	1	1	1
Mexico_3902	Mexico	2002	SRR1565012,SRR1568225	LAM	Hupalo et al 2016; Adams et al 2022	MalariaGEN Pv4.0	0.9971695380542648	1	1	1
Mexico_4304	Mexico	2004	SRR1565074,SRR1568181	LAM	Hupalo et al 2016; Adams et al 2022	MalariaGEN Pv4.0	0.9965115503765232	1	1	1
Mexico_5002	Mexico	2002	SRR1565038,SRR1568231	LAM	Hupalo et al 2016; Adams et al 2022	MalariaGEN Pv4.0	0.9968069158924514	1	1	1
Mexico_7401	Mexico	2001	SRR1564928,SRR1568127	LAM	Hupalo et al 2016; Adams et al 2022	MalariaGEN Pv4.0	0.9961989391868824	1	1	1
Mexico_7503	Mexico	2003	SRR1565113,SRR1568190	LAM	Hupalo et al 2016; Adams et al 2022	MalariaGEN Pv4.0	0.9533538936952464	1	0	0
Mexico_8301	Mexico	2001	SRR1564965,SRR1568223	LAM	Hupalo et al 2016; Adams et al 2022	MalariaGEN Pv4.0	0.9964653477711573	1	1	1
Mexico_8302	Mexico	2002	SRR1562522,SRR1564952	LAM	Hupalo et al 2016; Adams et al 2022	MalariaGEN Pv4.0	0.99704	1	1	1
Nicaragua_462	Nicaragua	1972	SRR1562844,SRR1564690,SRR1564967	LAM	Hupalo et al 2016; Adams et al 2022	MalariaGEN Pv4.0	0.9597744744619402	1	1	1
Panama_458	Panama	1972	SRR1562517,SRR1564622,SRR1565052	LAM	Hupalo et al 2016; Adams et al 2022	MalariaGEN Pv4.0	0.866295	1	0	0
PN0017-CW	Papua New Guinea	2008	ERR713947	OCE	Pearson et al 2016; Adams et al 2022	MalariaGEN Pv4.0	0.8930551806545685	1	0	0
PN0046-C	Papua New Guinea	2008	ERR175555, ERR490257, ERR484716, ERR484725	OCE	Pearson et al 2016; Adams et al 2022	MalariaGEN Pv4.0	0.9923297338920446	1	1	1
PN0047-CW	Papua New Guinea	2008	ERR713948	OCE	Pearson et al 2016; Adams et al 2022	MalariaGEN Pv4.0	0.7592939171298227	1	0	0
PN0048-C	Papua New Guinea	2008	ERR175557, ERR490258, ERR484717, ERR484726	OCE	Pearson et al 2016; Adams et al 2022	MalariaGEN Pv4.0	0.9950107343664673	1	1	1
PN0050-C	Papua New Guinea	2008	ERR022864	OCE	Pearson et al 2016; Adams et al 2022	MalariaGEN Pv4.0	0.998997	1	1	1
PN0065-C	Papua New Guinea	2008	ERR216469	OCE	Pearson et al 2016; Adams et al 2022	MalariaGEN Pv4.0	0.9951210408915658	1	1	1
PN0066-C	Papua New Guinea	2009	ERR713957	OCE	Pearson et al 2016; Adams et al 2022	MalariaGEN Pv4.0	0.9395577693370176	1	0	0
PNG_PVXMQ2006	Papua New Guinea	2006	SRR1564978,SRR1568214	OCE	Hupalo et al 2016; Adams et al 2022	MalariaGEN Pv4.0	0.8003630102537979	1	0	0
PNG014	Papua New Guinea	2008	SRR1564672,SRR1565127,SRR1568185	OCE	Hupalo et al 2016; Adams et al 2022	MalariaGEN Pv4.0	0.9885846720480352	1	1	1
PNG025	Papua New Guinea	2008	SRR1759523	OCE	Hupalo et al 2016; Adams et al 2022	MalariaGEN Pv4.0	0.998868	1	1	1
PNG070	Papua New Guinea	2009	SRR1564699,SRR1568189	OCE	Hupalo et al 2016; Adams et al 2022	MalariaGEN Pv4.0	0.8144385295034653	1	0	0
PNG076	Papua New Guinea	2009	SRR1759594	OCE	Hupalo et al 2016; Adams et al 2022	MalariaGEN Pv4.0	0.7384411602456207	1	0	0
PNG172	Papua New Guinea	2010	SRR1562963,SRR1565125,SRR1568827	OCE	Hupalo et al 2016; Adams et al 2022	MalariaGEN Pv4.0	0.9841937538332431	1	1	1
PNG175	Papua New Guinea	2010	SRR1759522	OCE	Hupalo et al 2016; Adams et al 2022	MalariaGEN Pv4.0	0.8722662888287157	1	0	0
PNG58	Papua New Guinea	2009	SRR1565051,SRR1567958,SRR1568177	OCE	Hupalo et al 2016; Adams et al 2022	MalariaGEN Pv4.0	0.997555	1	1	1
PNG72	Papua New Guinea	2010	SRR1564564,SRR1568105	OCE	Hupalo et al 2016; Adams et al 2022	MalariaGEN Pv4.0	0.9786899557674296	1	1	1
PNG73	Papua New Guinea	2009	SRR1562672,SRR1564609	OCE	Hupalo et al 2016; Adams et al 2022	MalariaGEN Pv4.0	0.9981656058868686	1	1	1
Peru00622	Peru	2011	SRR1565000,SRR1568166,SRR1568822	LAM	Hupalo et al 2016; Adams et al 2022	MalariaGEN Pv4.0	0.9957440774567968	1	1	1
Peru00692	Peru	2011	SRR1564646,SRR1568165,SRR1568167,SRR1568191,SRR1568202	LAM	Hupalo et al 2016; Adams et al 2022	MalariaGEN Pv4.0	0.992141	1	1	1
Peru00699	Peru	2011	SRR1568000,SRR1568216	LAM	Hupalo et al 2016; Adams et al 2022	MalariaGEN Pv4.0	0.9897276009774904	1	1	1
Peru01	Peru	2008	SRR1562535,SRR1562537,SRR1562966,SRR1564693,SRR1568164	LAM	Hupalo et al 2016; Adams et al 2022	MalariaGEN Pv4.0	0.9870645127044968	1	1	1
Peru02	Peru	2008	SRR1564929,SRR1568179,SRR1568793	LAM	Hupalo et al 2016; Adams et al 2022	MalariaGEN Pv4.0	0.9464287576777098	1	0	0
Peru03	Peru	2008	SRR1759047	LAM	Hupalo et al 2016; Adams et al 2022	MalariaGEN Pv4.0	0.987134	1	1	1
Peru04	Peru	2008	SRR1759122	LAM	Hupalo et al 2016; Adams et al 2022	MalariaGEN Pv4.0	0.9965500712060696	1	1	1
Peru06	Peru	2008	SRR1567968,SRR1568211	LAM	Hupalo et al 2016; Adams et al 2022	MalariaGEN Pv4.0	0.99678	1	1	1
Peru07	Peru	2008	SRR1564701,SRR1568123,SRR1568172,SRR1568198,SRR1568199	LAM	Hupalo et al 2016; Adams et al 2022	MalariaGEN Pv4.0	0.982372	1	1	1
Peru08	Peru	2008	SRR1562512,SRR1562525,SRR1564696,SRR1568210,SRR1568226	LAM	Hupalo et al 2016; Adams et al 2022	MalariaGEN Pv4.0	0.9927790698052013	1	1	1
Peru0839	Peru	2008	SRR1564620,SRR1568187	LAM	Hupalo et al 2016; Adams et al 2022	MalariaGEN Pv4.0	0.9603917378058526	1	1	1
Peru09	Peru	2008	SRR1562513,SRR1564692	LAM	Hupalo et al 2016; Adams et al 2022	MalariaGEN Pv4.0	0.996576	1	1	1
Peru10	Peru	2008	SRR1562521,SRR1568037	LAM	Hupalo et al 2016; Adams et al 2022	MalariaGEN Pv4.0	0.9964856376543548	1	1	1
Peru1008	Peru	2010	SRR1564689,SRR1568206	LAM	Hupalo et al 2016; Adams et al 2022	MalariaGEN Pv4.0	0.9972113513581196	1	1	1
Peru1021	Peru	2011	SRR1562567,SRR1567965	LAM	Hupalo et al 2016; Adams et al 2022	MalariaGEN Pv4.0	0.9970700144990108	1	1	1
Peru1022	Peru	2011	SRR1562851,SRR1568001	LAM	Hupalo et al 2016; Adams et al 2022	MalariaGEN Pv4.0	0.7902824515545401	1	0	0
Peru2025	Peru	2010	SRR1567966,SRR1568162	LAM	Hupalo et al 2016; Adams et al 2022	MalariaGEN Pv4.0	0.995851	1	1	1
Peru257	Peru	2012	SRR1567956,SRR1568149	LAM	Hupalo et al 2016; Adams et al 2022	MalariaGEN Pv4.0	0.9970929324177396	1	1	1
Peru258	Peru	2012	SRR1562871,SRR1565025,SRR1568825	LAM	Hupalo et al 2016; Adams et al 2022	MalariaGEN Pv4.0	0.9970978002534896	1	1	1
Peru259	Peru	2013	SRR1562958,SRR1564669	LAM	Hupalo et al 2016; Adams et al 2022	MalariaGEN Pv4.0	0.9967350599440072	1	1	1
Peru260	Peru	2013	SRR1568196,SRR1568354	LAM	Hupalo et al 2016; Adams et al 2022	MalariaGEN Pv4.0	0.9967191019438068	1	1	1
Peru262	Peru	2013	SRR1568002,SRR1568174	LAM	Hupalo et al 2016; Adams et al 2022	MalariaGEN Pv4.0	0.9966442703243176	1	1	1
Peru3043_D106	Peru	2011	SRR1562614,SRR1568003	LAM	Hupalo et al 2016; Adams et al 2022	MalariaGEN Pv4.0	0.9970013421002616	1	1	1
Peru3133	Peru	2011	SRR1564630,SRR1565076,SRR1568004	LAM	Hupalo et al 2016; Adams et al 2022	MalariaGEN Pv4.0	0.996516	1	1	1
Peru3136	Peru	2011	SRR1567967,SRR1568157	LAM	Hupalo et al 2016; Adams et al 2022	MalariaGEN Pv4.0	0.9293317283360044	1	0	0
Peru3232	Peru	2012	SRR1564631,SRR1568232	LAM	Hupalo et al 2016; Adams et al 2022	MalariaGEN Pv4.0	0.7633404334079089	1	0	0
Peru3270_D43	Peru	2012	SRR1562606,SRR1562931,SRR1564593,SRR1568168,SRR1568175	LAM	Hupalo et al 2016; Adams et al 2022	MalariaGEN Pv4.0	0.7474023991671858	1	0	0
Peru3280	Peru	2012	SRR1562615,SRR1564584	LAM	Hupalo et al 2016; Adams et al 2022	MalariaGEN Pv4.0	0.9060943445779356	1	0	0
Peru4017	Peru	2012	SRR1562538,SRR1564694	LAM	Hupalo et al 2016; Adams et al 2022	MalariaGEN Pv4.0	0.9915835756524632	1	1	1
Peru4023	Peru	2012	SRR1564661,SRR1568117	LAM	Hupalo et al 2016; Adams et al 2022	MalariaGEN Pv4.0	0.9970573499042747	1	1	1
Peru612	Peru	2008	SRR1759307	LAM	Hupalo et al 2016; Adams et al 2022	MalariaGEN Pv4.0	0.996445	1	1	1
Peru697	Peru	2008	SRR1759336	LAM	Hupalo et al 2016; Adams et al 2022	MalariaGEN Pv4.0	0.9947377650684944	1	1	1
Peru721	Peru	2008	SRR1564595,SRR1568234	LAM	Hupalo et al 2016; Adams et al 2022	MalariaGEN Pv4.0	0.7799650637248736	1	0	0
Peru791	Peru	2008	SRR1562519,SRR1564563,SRR1568107,SRR1568113,SRR1568203	LAM	Hupalo et al 2016; Adams et al 2022	MalariaGEN Pv4.0	0.9905928277677692	1	1	1
Peru830	Peru	2008	SRR1564667,SRR1568183	LAM	Hupalo et al 2016; Adams et al 2022	MalariaGEN Pv4.0	0.9965806265462712	1	1	1
Peru852	Peru	2008	SRR1564654,SRR1568182	LAM	Hupalo et al 2016; Adams et al 2022	MalariaGEN Pv4.0	0.7325011243272974	1	0	0
Peru858	Peru	2008	SRR1564663,SRR1568195	LAM	Hupalo et al 2016; Adams et al 2022	MalariaGEN Pv4.0	0.9971648579169112	1	1	1
Peru869	Peru	2008	SRR1562534,SRR1567969	LAM	Hupalo et al 2016; Adams et al 2022	MalariaGEN Pv4.0	0.9949113719425742	1	1	1
Peru872	Peru	2008	SRR1564697,SRR1568122	LAM	Hupalo et al 2016; Adams et al 2022	MalariaGEN Pv4.0	0.994373	1	1	1
Peru99622	Peru	2011	SRR1564655,SRR1568178	LAM	Hupalo et al 2016; Adams et al 2022	MalariaGEN Pv4.0	0.9931675089321406	1	1	1
PP0097-C	Peru	2014	ERR979859	LAM	Adams et al 2022	MalariaGEN Pv4.0	0.9404543929406534	1	0	0
VVX01252	Peru	2015	ERR2309877	LAM	Adams et al 2022	MalariaGEN Pv4.0	0.9864834724893844	1	1	1
VVX01266	Peru	2015	ERR2309872	LAM	Adams et al 2022	MalariaGEN Pv4.0	0.9849263269947144	1	1	1
VVX01421	Peru	2016	ERR2309761	LAM	Adams et al 2022	MalariaGEN Pv4.0	0.9893074285498188	1	1	1
VVX01439	Peru	2016	ERR2309762	LAM	Adams et al 2022	MalariaGEN Pv4.0	0.9878659137485832	1	1	1
VVX01445	Peru	2016	ERR2309760	LAM	Adams et al 2022	MalariaGEN Pv4.0	0.963409	1	1	1
VVX01456	Peru	2016	ERR2309903	LAM	Adams et al 2022	MalariaGEN Pv4.0	0.997924	1	1	1
VVX01893	Peru	2015	ERR2309769	LAM	Adams et al 2022	MalariaGEN Pv4.0	0.997785	1	1	1
VVX01623	Philippines	2015	ERR2351945	MSEA	Adams et al 2022	MalariaGEN Pv4.0	0.8616740478871688	1	0	0
VVX01628	Philippines	2015	ERR2351937	MSEA	Adams et al 2022	MalariaGEN Pv4.0	0.9938884245012076	1	1	1
VVX01987	Philippines	2015	ERR2351920	MSEA	Adams et al 2022	MalariaGEN Pv4.0	0.9964823912580462	1	1	1
PS0002-CWx	Sri Lanka	2010	ERR713949	WAS	Adams et al 2022	MalariaGEN Pv4.0	0.9925158819632406	1	0	0
PD0165-C	Thailand	2011	ERR111724	WSEA	Pearson et al 2016; Auburn et al 2016; Adams et al 2022	MalariaGEN Pv4.0	0.9091237333441125	1	0	0
PD0166-C	Thailand	2011	ERR111710	WSEA	Pearson et al 2016; Auburn et al 2016; Adams et al 2022	MalariaGEN Pv4.0	0.9206019715666872	1	0	0
PD0167-C	Thailand	2011	ERR111727	WSEA	Pearson et al 2016; Auburn et al 2016; Adams et al 2022	MalariaGEN Pv4.0	0.9974755940556168	1	1	1
PD0168-C	Thailand	2011	ERR111721	WSEA	Pearson et al 2016; Auburn et al 2016; Adams et al 2022	MalariaGEN Pv4.0	0.9959569190134938	1	1	1
PD0169-C	Thailand	2011	ERR111728	WSEA	Pearson et al 2016; Auburn et al 2016; Adams et al 2022	MalariaGEN Pv4.0	0.996989	1	1	1
PD0170-C	Thailand	2011	ERR111717	WSEA	Pearson et al 2016; Auburn et al 2016; Adams et al 2022	MalariaGEN Pv4.0	0.6191302112679964	1	0	0
PD0171-C	Thailand	2011	ERR111713	WSEA	Pearson et al 2016; Auburn et al 2016; Adams et al 2022	MalariaGEN Pv4.0	0.996422	1	1	1
PD0172-C	Thailand	2011	ERR111719	WSEA	Pearson et al 2016; Auburn et al 2016; Adams et al 2022	MalariaGEN Pv4.0	0.9968807464545149	1	1	1
PD0174-C	Thailand	2011	ERR111709	WSEA	Pearson et al 2016; Auburn et al 2016; Adams et al 2022	MalariaGEN Pv4.0	0.619787	1	0	0
PD0175-C	Thailand	2011	ERR111714	WSEA	Pearson et al 2016; Auburn et al 2016; Adams et al 2022	MalariaGEN Pv4.0	0.9966058051028313	1	1	1
PD0176-C	Thailand	2011	ERR111716	WSEA	Pearson et al 2016; Auburn et al 2016; Adams et al 2022	MalariaGEN Pv4.0	0.5288210397182354	1	0	0
PD0177-C	Thailand	2011	ERR111725	WSEA	Pearson et al 2016; Auburn et al 2016; Adams et al 2022	MalariaGEN Pv4.0	0.9972866919362666	1	1	1
PD0178-C	Thailand	2011	ERR111718	WSEA	Pearson et al 2016; Auburn et al 2016; Adams et al 2022	MalariaGEN Pv4.0	0.9730677340860624	1	1	1
PD0179-C	Thailand	2011	ERR111715	WSEA	Pearson et al 2016; Auburn et al 2016; Adams et al 2022	MalariaGEN Pv4.0	0.9902726104625688	1	1	1
PD0180-C	Thailand	2011	ERR111723	WSEA	Pearson et al 2016; Auburn et al 2016; Adams et al 2022	MalariaGEN Pv4.0	0.8881486876805497	1	0	0
PD0181-C	Thailand	2011	ERR111722	WSEA	Pearson et al 2016; Auburn et al 2016; Adams et al 2022	MalariaGEN Pv4.0	0.996892	1	1	1
PD0182-C	Thailand	2011	ERR111712	WSEA	Pearson et al 2016; Auburn et al 2016; Adams et al 2022	MalariaGEN Pv4.0	0.9093614073718508	1	0	0
PD0183-C	Thailand	2011	ERR111726	WSEA	Pearson et al 2016; Auburn et al 2016; Adams et al 2022	MalariaGEN Pv4.0	0.5735300232217362	1	0	0
PD0184-C	Thailand	2011	ERR111711	WSEA	Pearson et al 2016; Auburn et al 2016; Adams et al 2022	MalariaGEN Pv4.0	0.8135579792409778	1	0	0
PD0593-C	Thailand	2011	ERR337595	WSEA	Pearson et al 2016; Auburn et al 2016; Adams et al 2022	MalariaGEN Pv4.0	0.704022	1	0	0
PD0594-C	Thailand	2009	ERR337599	WSEA	Pearson et al 2016; Auburn et al 2016; Adams et al 2022	MalariaGEN Pv4.0	0.9976395750862568	1	1	1
PD0595-C	Thailand	2010	ERR337602	WSEA	Pearson et al 2016; Auburn et al 2016; Adams et al 2022	MalariaGEN Pv4.0	0.696124	1	0	0
PD0596-C	Thailand	2011	ERR337605	WSEA	Pearson et al 2016; Auburn et al 2016; Adams et al 2022	MalariaGEN Pv4.0	0.6459305477630211	1	0	0
PD0597-C	Thailand	2009	ERR337608	WSEA	Pearson et al 2016; Auburn et al 2016; Adams et al 2022	MalariaGEN Pv4.0	0.9680843263379908	1	1	1
PD0598-C	Thailand	2009	ERR337610	WSEA	Pearson et al 2016; Auburn et al 2016; Adams et al 2022	MalariaGEN Pv4.0	0.9963209594481548	1	1	1
PD0599-C	Thailand	2012	ERR337613	WSEA	Pearson et al 2016; Auburn et al 2016; Adams et al 2022	MalariaGEN Pv4.0	0.7675061588299359	1	0	0
PD0600-C	Thailand	2009	ERR337616	WSEA	Pearson et al 2016; Auburn et al 2016; Adams et al 2022	MalariaGEN Pv4.0	0.9912737249613924	1	1	1
PD0601-C	Thailand	2012	ERR337619	WSEA	Pearson et al 2016; Auburn et al 2016; Adams et al 2022	MalariaGEN Pv4.0	0.9965068117339098	1	1	1
PD0602-C	Thailand	2010	ERR337622	WSEA	Pearson et al 2016; Auburn et al 2016; Adams et al 2022	MalariaGEN Pv4.0	0.9959990411703664	1	1	1
PD0603-C	Thailand	2010	ERR337625	WSEA	Pearson et al 2016; Auburn et al 2016; Adams et al 2022	MalariaGEN Pv4.0	0.8834345477458112	1	0	0
PD0604-C	Thailand	2010	ERR337628	WSEA	Pearson et al 2016; Auburn et al 2016; Adams et al 2022	MalariaGEN Pv4.0	0.9953209717429298	1	1	1
PD0605-C	Thailand	2011	ERR337596	WSEA	Pearson et al 2016; Auburn et al 2016; Adams et al 2022	MalariaGEN Pv4.0	0.8759106738837279	1	0	0
PD0606-C	Thailand	2010	ERR337600	WSEA	Pearson et al 2016; Auburn et al 2016; Adams et al 2022	MalariaGEN Pv4.0	0.997099	1	1	1
PD0607-C	Thailand	2001	ERR337603	WSEA	Pearson et al 2016; Auburn et al 2016; Adams et al 2022	MalariaGEN Pv4.0	0.997346	1	1	1
PD0608-C	Thailand	2012	ERR337606	WSEA	Pearson et al 2016; Auburn et al 2016; Adams et al 2022	MalariaGEN Pv4.0	0.9966506248526106	1	1	1
PD0609-C	Thailand	2012	ERR337609	WSEA	Pearson et al 2016; Auburn et al 2016; Adams et al 2022	MalariaGEN Pv4.0	0.7589924699235842	1	0	0
PD0610-C	Thailand	2010	ERR337611	WSEA	Pearson et al 2016; Auburn et al 2016; Adams et al 2022	MalariaGEN Pv4.0	0.9878809520641356	1	1	1
PD0611-C	Thailand	2012	ERR337614	WSEA	Pearson et al 2016; Auburn et al 2016; Adams et al 2022	MalariaGEN Pv4.0	0.5710573223734766	1	0	0
PD0612-C	Thailand	2010	ERR337617	WSEA	Pearson et al 2016; Auburn et al 2016; Adams et al 2022	MalariaGEN Pv4.0	0.9376228165139394	1	0	0
PD0613-C	Thailand	2007	ERR337620	WSEA	Pearson et al 2016; Auburn et al 2016; Adams et al 2022	MalariaGEN Pv4.0	0.7806835910450838	1	0	0
PD0614-C	Thailand	2007	ERR337623	WSEA	Pearson et al 2016; Auburn et al 2016; Adams et al 2022	MalariaGEN Pv4.0	0.4204497810357908	1	0	0
PD0615-C	Thailand	2001	ERR337626	WSEA	Pearson et al 2016; Auburn et al 2016; Adams et al 2022	MalariaGEN Pv4.0	0.9951915520988472	1	1	1
PD0617-C	Thailand	2012	ERR337597	WSEA	Pearson et al 2016; Auburn et al 2016; Adams et al 2022	MalariaGEN Pv4.0	0.9972674379680272	1	1	1
PD0618-C	Thailand	2011	ERR337601	WSEA	Pearson et al 2016; Auburn et al 2016; Adams et al 2022	MalariaGEN Pv4.0	0.9975137097384732	1	1	1
PD0619-C	Thailand	2012	ERR337604	WSEA	Pearson et al 2016; Auburn et al 2016; Adams et al 2022	MalariaGEN Pv4.0	0.9956636349226295	1	1	1
PD0620-C	Thailand	2012	ERR337607	WSEA	Pearson et al 2016; Auburn et al 2016; Adams et al 2022	MalariaGEN Pv4.0	0.9965590092592772	1	1	1
PD0624-C	Thailand	2012	ERR337618	WSEA	Pearson et al 2016; Auburn et al 2016; Adams et al 2022	MalariaGEN Pv4.0	0.9968962033926564	1	1	1
PD0625-C	Thailand	2012	ERR337621	WSEA	Pearson et al 2016; Auburn et al 2016; Adams et al 2022	MalariaGEN Pv4.0	0.8591482280772939	1	0	0
PD0647-C	Thailand	2012	ERR426015	ESEA	Pearson et al 2016; Auburn et al 2016; Adams et al 2022	MalariaGEN Pv4.0	0.9976397883688858	1	1	1
PD0674-C	Thailand	2007	ERR527350	WSEA	Pearson et al 2016; Auburn et al 2016; Adams et al 2022	MalariaGEN Pv4.0	0.6334713661490379	1	0	0
PD0675-C	Thailand	2011	ERR527352	WSEA	Pearson et al 2016; Auburn et al 2016; Adams et al 2022	MalariaGEN Pv4.0	0.9974600497510688	1	1	1
PD0676-C	Thailand	2012	ERR527353	WSEA	Pearson et al 2016; Auburn et al 2016; Adams et al 2022	MalariaGEN Pv4.0	0.9908442680860136	1	1	1
PD0678-C	Thailand	2011	ERR527355	WSEA	Pearson et al 2016; Auburn et al 2016; Adams et al 2022	MalariaGEN Pv4.0	0.997233	1	1	1
PD0679-C	Thailand	2007	ERR527356	WSEA	Pearson et al 2016; Auburn et al 2016; Adams et al 2022	MalariaGEN Pv4.0	0.8537503020103583	1	0	0
PD0680-C	Thailand	2006	ERR527358	WSEA	Pearson et al 2016; Auburn et al 2016; Adams et al 2022	MalariaGEN Pv4.0	0.5971385925268082	1	0	0
PD0681-C	Thailand	2007	ERR527370	WSEA	Pearson et al 2016; Auburn et al 2016; Adams et al 2022	MalariaGEN Pv4.0	0.9970029074971526	1	1	1
PD0682-CW	Thailand	2011	ERR713941	WSEA	Pearson et al 2016; Auburn et al 2016; Adams et al 2022	MalariaGEN Pv4.0	0.9982281230265516	1	1	1
PD0684-C	Thailand	2006	ERR527374	WSEA	Pearson et al 2016; Auburn et al 2016; Adams et al 2022	MalariaGEN Pv4.0	0.7269437982788259	1	0	0
PD0685-C	Thailand	2013	ERR527351	WSEA	Pearson et al 2016; Auburn et al 2016; Adams et al 2022	MalariaGEN Pv4.0	0.7875832797436719	1	0	0
PD0686-C	Thailand	2007	ERR527364	WSEA	Pearson et al 2016; Auburn et al 2016; Adams et al 2022	MalariaGEN Pv4.0	0.9973786045321578	1	1	1
PD0687-C	Thailand	2012	ERR527365	WSEA	Pearson et al 2016; Auburn et al 2016; Adams et al 2022	MalariaGEN Pv4.0	0.976784	1	1	1
PD0688-C	Thailand	2011	ERR527366	WSEA	Pearson et al 2016; Auburn et al 2016; Adams et al 2022	MalariaGEN Pv4.0	0.9974114693487528	1	1	1
PD0689-C	Thailand	2011	ERR527378	WSEA	Pearson et al 2016; Auburn et al 2016; Adams et al 2022	MalariaGEN Pv4.0	0.997139	1	1	1
PD0690-C	Thailand	2011	ERR527367	WSEA	Pearson et al 2016; Auburn et al 2016; Adams et al 2022	MalariaGEN Pv4.0	0.9971606836031792	1	1	1
PD0691-C	Thailand	2006	ERR527381	WSEA	Pearson et al 2016; Auburn et al 2016; Adams et al 2022	MalariaGEN Pv4.0	0.979247	1	1	1
PD0692-C	Thailand	2011	ERR527369	WSEA	Pearson et al 2016; Auburn et al 2016; Adams et al 2022	MalariaGEN Pv4.0	0.9971241210963624	1	1	1
PD0693-C	Thailand	2010	ERR527371	WSEA	Pearson et al 2016; Auburn et al 2016; Adams et al 2022	MalariaGEN Pv4.0	0.9446545717560122	1	0	0
PD0694-C	Thailand	2011	ERR527372	WSEA	Pearson et al 2016; Auburn et al 2016; Adams et al 2022	MalariaGEN Pv4.0	0.9975928024240632	1	1	1
PD0695-C	Thailand	2011	ERR527384	WSEA	Pearson et al 2016; Auburn et al 2016; Adams et al 2022	MalariaGEN Pv4.0	0.997562	1	1	1
PD0696-C	Thailand	2012	ERR527362	WSEA	Pearson et al 2016; Auburn et al 2016; Adams et al 2022	MalariaGEN Pv4.0	0.9973174150380502	1	1	1
PD0697-C	Thailand	2006	ERR527376	WSEA	Pearson et al 2016; Auburn et al 2016; Adams et al 2022	MalariaGEN Pv4.0	0.996809	1	1	1
PD0698-C	Thailand	2006	ERR527377	WSEA	Pearson et al 2016; Auburn et al 2016; Adams et al 2022	MalariaGEN Pv4.0	0.9715905267311742	1	1	1
PD0699-C	Thailand	2011	ERR527340	WSEA	Pearson et al 2016; Auburn et al 2016; Adams et al 2022	MalariaGEN Pv4.0	0.9976924977209212	1	1	1
PD0700-C	Thailand	2007	ERR527342	WSEA	Pearson et al 2016; Auburn et al 2016; Adams et al 2022	MalariaGEN Pv4.0	0.5702612067269567	1	0	0
PD0701-C	Thailand	2011	ERR527344	WSEA	Pearson et al 2016; Auburn et al 2016; Adams et al 2022	MalariaGEN Pv4.0	0.997794	1	1	1
PD0702-C	Thailand	2013	ERR527380	WSEA	Pearson et al 2016; Auburn et al 2016; Adams et al 2022	MalariaGEN Pv4.0	0.9972206098481338	1	1	1
PD0703-C	Thailand	2012	ERR527345	WSEA	Pearson et al 2016; Auburn et al 2016; Adams et al 2022	MalariaGEN Pv4.0	0.9979842496976022	1	1	1
PD0704-C	Thailand	2013	ERR527382	WSEA	Pearson et al 2016; Auburn et al 2016; Adams et al 2022	MalariaGEN Pv4.0	0.9972094392285482	1	1	1
PD0705-C	Thailand	2007	ERR527348	WSEA	Pearson et al 2016; Auburn et al 2016; Adams et al 2022	MalariaGEN Pv4.0	0.9848081763875998	1	1	1
PD0706-C	Thailand	2011	ERR527383	WSEA	Pearson et al 2016; Auburn et al 2016; Adams et al 2022	MalariaGEN Pv4.0	0.9568	1	1	1
PD0707-C	Thailand	2007	ERR527385	WSEA	Pearson et al 2016; Auburn et al 2016; Adams et al 2022	MalariaGEN Pv4.0	0.9963874761947398	1	1	1
PD0708-C	Thailand	2011	ERR527375	WSEA	Pearson et al 2016; Auburn et al 2016; Adams et al 2022	MalariaGEN Pv4.0	0.997414	1	1	1
PD0709-C	Thailand	2013	ERR527338	WSEA	Pearson et al 2016; Auburn et al 2016; Adams et al 2022	MalariaGEN Pv4.0	0.9935499814145448	1	1	1
PD0710-C	Thailand	2007	ERR527339	WSEA	Pearson et al 2016; Auburn et al 2016; Adams et al 2022	MalariaGEN Pv4.0	0.9555784642969618	1	0	0
PD0711-C	Thailand	2011	ERR527341	WSEA	Pearson et al 2016; Auburn et al 2016; Adams et al 2022	MalariaGEN Pv4.0	0.9973519077487628	1	1	1
PD0712-C	Thailand	2006	ERR527343	WSEA	Pearson et al 2016; Auburn et al 2016; Adams et al 2022	MalariaGEN Pv4.0	0.9965725085568642	1	1	1
PD0713-C	Thailand	2013	ERR527379	WSEA	Pearson et al 2016; Auburn et al 2016; Adams et al 2022	MalariaGEN Pv4.0	0.6572632158262448	1	0	0
PD0714-C	Thailand	2012	ERR527368	WSEA	Pearson et al 2016; Auburn et al 2016; Adams et al 2022	MalariaGEN Pv4.0	0.9971660903262606	1	1	1
PD0715-C	Thailand	2010	ERR527346	WSEA	Pearson et al 2016; Auburn et al 2016; Adams et al 2022	MalariaGEN Pv4.0	0.9971574786939158	1	1	1
PD1519-C	Thailand	2011	ERR773745	WSEA	Adams et al 2022	MalariaGEN Pv4.0	0.9926115168019052	1	1	1
PD1520-C	Thailand	2011	ERR773746	WSEA	Adams et al 2022	MalariaGEN Pv4.0	0.8662269945510493	1	0	0
PD1521-C	Thailand	2014	ERR773747	WSEA	Adams et al 2022	MalariaGEN Pv4.0	0.9979989213716935	1	1	1
PD1522-C	Thailand	2011	ERR773748	WSEA	Adams et al 2022	MalariaGEN Pv4.0	0.9979266354740656	1	1	1
PD1526-C	Thailand	2011	ERR1475350	WSEA	Adams et al 2022	MalariaGEN Pv4.0	0.9869690493439136	1	1	1
PD1529-C	Thailand	2003	ERR1475351	WSEA	Adams et al 2022	MalariaGEN Pv4.0	0.9967542673495452	1	1	1
PD1530-C	Thailand	2003	ERR1475352	WSEA	Adams et al 2022	MalariaGEN Pv4.0	0.8584497373743032	1	0	0
PD1531-C	Thailand	2003	ERR1475353	WSEA	Adams et al 2022	MalariaGEN Pv4.0	0.6445825764079791	1	0	0
PD1532-C	Thailand	2003	ERR1475354	WSEA	Adams et al 2022	MalariaGEN Pv4.0	0.8213338469639608	1	0	0
PD1534-C	Thailand	2003	ERR1475355	WSEA	Adams et al 2022	MalariaGEN Pv4.0	0.9973552180442492	1	1	1
Thailand__VKBT_106	Thailand	2013	SRR1562959,SRR1564686,SRR1565089	WSEA	Hupalo et al 2016; Adams et al 2022	MalariaGEN Pv4.0	0.6844457510501953	1	0	0
Thailand_Pakchong_460	Thailand	1971	SRR1562613,SRR1564621,SRR1565015	ESEA	Hupalo et al 2016; Adams et al 2022	MalariaGEN Pv4.0	0.9875808267475084	1	1	1
Thailand_VKBT_100	Thailand	2013	SRR1564596,SRR1564979,SRR1568148	WSEA	Hupalo et al 2016; Adams et al 2022	MalariaGEN Pv4.0	0.567463	1	0	0
Thailand_VKBT_101	Thailand	2013	SRR1564585,SRR1565101,SRR1568209	WSEA	Hupalo et al 2016; Adams et al 2022	MalariaGEN Pv4.0	0.6828136784757033	1	0	0
Thailand_VKBT_58	Thailand	2012	SRR1562845,SRR1564610,SRR1564980	WSEA	Hupalo et al 2016; Adams et al 2022	MalariaGEN Pv4.0	0.9955295519186468	1	1	1
Thailand_VKBT_71	Thailand	2012	SRR1562962,SRR1564548,SRR1565016	WSEA	Hupalo et al 2016; Adams et al 2022	MalariaGEN Pv4.0	0.7308059601444883	1	0	0
Thailand_VKBT_72	Thailand	2012	SRR1564668,SRR1565090,SRR1568161	WSEA	Hupalo et al 2016; Adams et al 2022	MalariaGEN Pv4.0	0.8465088692264129	1	0	0
Thailand_VKBT_73	Thailand	2012	SRR1562970,SRR1564702,SRR1564954	WSEA	Hupalo et al 2016; Adams et al 2022	MalariaGEN Pv4.0	0.9966334447939552	1	1	1
Thailand_VKBT_75	Thailand	2012	SRR1562616,SRR1564930,SRR1568014	WSEA	Hupalo et al 2016; Adams et al 2022	MalariaGEN Pv4.0	0.9973844105594192	1	1	1
Thailand_VKBT_94	Thailand	2012	SRR1564687,SRR1565029,SRR1568152	WSEA	Hupalo et al 2016; Adams et al 2022	MalariaGEN Pv4.0	0.6058426874704514	1	0	0
Thailand_VKBT_95	Thailand	2012	SRR1564688,SRR1565064,SRR1568109	WSEA	Hupalo et al 2016; Adams et al 2022	MalariaGEN Pv4.0	0.370188	1	0	0
Thailand_VKBT_98	Thailand	2013	SRR1564671,SRR1565040,SRR1568103	WSEA	Hupalo et al 2016; Adams et al 2022	MalariaGEN Pv4.0	0.9955939490251624	1	1	1
Thailand_VKBT_99	Thailand	2013	SRR1564657,SRR1565115,SRR1568229	WSEA	Hupalo et al 2016; Adams et al 2022	MalariaGEN Pv4.0	0.9968818651068846	1	1	1
Thailand_VKPR_11	Thailand	2013	SRR1562974,SRR1565126,SRR1567959	WSEA	Hupalo et al 2016; Adams et al 2022	MalariaGEN Pv4.0	0.9976934306243092	1	1	1
Thailand_VKTS_36	Thailand	2012	SRR1564565,SRR1565004,SRR1568186	WSEA	Hupalo et al 2016; Adams et al 2022	MalariaGEN Pv4.0	0.9979896705058564	1	1	1
Thailand_VKTS_37	Thailand	2012	SRR1564919,SRR1567992,SRR1568154	WSEA	Hupalo et al 2016; Adams et al 2022	MalariaGEN Pv4.0	0.9938211648668852	1	1	1
Thailand_VKTS_38	Thailand	2012	SRR1562671,SRR1564597,SRR1565053	WSEA	Hupalo et al 2016; Adams et al 2022	MalariaGEN Pv4.0	0.9878606568702704	1	1	1
Thailand_VKTS_39	Thailand	2012	SRR1565065,SRR1568038,SRR1568208	WSEA	Hupalo et al 2016; Adams et al 2022	MalariaGEN Pv4.0	0.9970174206010806	1	1	1
Thailand_VKTS_45	Thailand	2012	SRR1564703,SRR1565078,SRR1568180	WSEA	Hupalo et al 2016; Adams et al 2022	MalariaGEN Pv4.0	0.996927	1	1	1
Thailand_VKTS_46	Thailand	2012	SRR1562520,SRR1564698,SRR1565041	WSEA	Hupalo et al 2016; Adams et al 2022	MalariaGEN Pv4.0	0.7151913368456762	1	0	0
Thailand_VKTS_52	Thailand	2013	SRR1564658,SRR1565102,SRR1568205	WSEA	Hupalo et al 2016; Adams et al 2022	MalariaGEN Pv4.0	0.9967005959259642	1	1	1
VVX01150	Thailand	2016	ERR2678972	WSEA	Adams et al 2022	MalariaGEN Pv4.0	0.9974039834022548	1	1	1
VVX01151	Thailand	2016	ERR2300677	WSEA	Adams et al 2022	MalariaGEN Pv4.0	0.9961177623235442	1	1	1
VVX01152	Thailand	2016	ERR2678979	WSEA	Adams et al 2022	MalariaGEN Pv4.0	0.9716713721809588	1	1	1
VVX01153	Thailand	2016	ERR2300675	WSEA	Adams et al 2022	MalariaGEN Pv4.0	0.99446	1	1	1
VVX01161	Thailand	2016	ERR2678954	WSEA	Adams et al 2022	MalariaGEN Pv4.0	0.991304	1	1	1
VVX01391	Thailand	2016	ERR2300666	WSEA	Adams et al 2022	MalariaGEN Pv4.0	0.9964215005512168	1	1	1
VVX01392	Thailand	2016	ERR2351946	WSEA	Adams et al 2022	MalariaGEN Pv4.0	0.9960140347244404	1	1	1
VVX01393	Thailand	2016	ERR2678970	WSEA	Adams et al 2022	MalariaGEN Pv4.0	0.9899489933257262	1	1	1
VVX01394	Thailand	2016	ERR2351935	WSEA	Adams et al 2022	MalariaGEN Pv4.0	0.9964856558450635	1	1	1
PV0053-C	Vietnam	2009	ERR022866	ESEA	Pearson et al 2016; Adams et al 2022	MalariaGEN Pv4.0	0.997851	1	1	1
PV0054-C	Vietnam	2009	ERR211533, ERR490259, ERR484718, ERR484727	ESEA	Pearson et al 2016; Adams et al 2022	MalariaGEN Pv4.0	0.9990108329771762	1	1	1
PV0056-C	Vietnam	2009	ERR021981	ESEA	Pearson et al 2016; Adams et al 2022	MalariaGEN Pv4.0	0.998377	1	1	1
PV0061-C	Vietnam	2009	ERR021983	ESEA	Pearson et al 2016; Adams et al 2022	MalariaGEN Pv4.0	0.9905052740241432	1	1	1
PV0062-C	Vietnam	2009	ERR021980	ESEA	Pearson et al 2016; Adams et al 2022	MalariaGEN Pv4.0	0.627327	1	0	0
PV0063-CW	Vietnam	2009	ERR713943	ESEA	Adams et al 2022	MalariaGEN Pv4.0	0.9936458994549052	1	0	0
PV0074-C	Vietnam	2009	ERR211565, ERR490262, ERR484721, ERR484730	ESEA	Pearson et al 2016; Adams et al 2022	MalariaGEN Pv4.0	0.997199	1	1	1
VVX01008	Vietnam	2015	ERR2299599	ESEA	Adams et al 2022	MalariaGEN Pv4.0	0.995653	1	1	1
VVX01012	Vietnam	2015	ERR2299600	ESEA	Adams et al 2022	MalariaGEN Pv4.0	0.9528471414421924	1	1	1
VVX01019	Vietnam	2015	ERR2299601	ESEA	Adams et al 2022	MalariaGEN Pv4.0	0.7792353703619886	1	0	0
VVX01021	Vietnam	2015	ERR2299602	ESEA	Adams et al 2022	MalariaGEN Pv4.0	0.9945335458048808	1	1	1
VVX01023	Vietnam	2015	ERR2299603	ESEA	Adams et al 2022	MalariaGEN Pv4.0	0.962668	1	1	1
VVX01026	Vietnam	2015	ERR2299605	ESEA	Adams et al 2022	MalariaGEN Pv4.0	0.9956527206026096	1	1	1
VVX01030	Vietnam	2015	ERR2299608	ESEA	Adams et al 2022	MalariaGEN Pv4.0	0.647507	1	0	0
VVX01032	Vietnam	2014	ERR2299609	ESEA	Adams et al 2022	MalariaGEN Pv4.0	0.9963298911830556	1	1	1
VVX01035	Vietnam	2014	ERR2299610	ESEA	Adams et al 2022	MalariaGEN Pv4.0	0.9968110831579534	1	1	1
VVX01038	Vietnam	2014	ERR2299611	ESEA	Adams et al 2022	MalariaGEN Pv4.0	0.4456217419318119	1	0	0
VVX01040	Vietnam	2014	ERR2299612	ESEA	Adams et al 2022	MalariaGEN Pv4.0	0.995998	1	1	1
VVX01053	Vietnam	2014	ERR2299613	ESEA	Adams et al 2022	MalariaGEN Pv4.0	0.9963294632439094	1	1	1
VVX01054	Vietnam	2015	ERR2299614	ESEA	Adams et al 2022	MalariaGEN Pv4.0	0.7431712916571911	1	0	0
VVX01055	Vietnam	2015	ERR2299615	ESEA	Adams et al 2022	MalariaGEN Pv4.0	0.7866148645740605	1	0	0
VVX01056	Vietnam	2015	ERR2299616	ESEA	Adams et al 2022	MalariaGEN Pv4.0	0.900684	1	0	0
VVX01057	Vietnam	2015	ERR2299617	ESEA	Adams et al 2022	MalariaGEN Pv4.0	0.99657	1	1	1
VVX01058	Vietnam	2015	ERR2299618	ESEA	Adams et al 2022	MalariaGEN Pv4.0	0.7060763300244994	1	0	0
VVX01065	Vietnam	2015	ERR2299619	ESEA	Adams et al 2022	MalariaGEN Pv4.0	0.9960005905801668	1	1	1
VVX01067	Vietnam	2015	ERR2299620	ESEA	Adams et al 2022	MalariaGEN Pv4.0	0.9725761826603976	1	1	1
VVX01069	Vietnam	2015	ERR2299621	ESEA	Adams et al 2022	MalariaGEN Pv4.0	0.7627819492393735	1	0	0
VVX01071	Vietnam	2015	ERR2299622	ESEA	Adams et al 2022	MalariaGEN Pv4.0	0.9644489336931722	1	0	0
VVX01077	Vietnam	2015	ERR2299623	ESEA	Adams et al 2022	MalariaGEN Pv4.0	0.5944392489271906	1	0	0
VVX01078	Vietnam	2015	ERR2299624	ESEA	Adams et al 2022	MalariaGEN Pv4.0	0.9957487866795852	1	1	1
VVX01082	Vietnam	2015	ERR2299625	ESEA	Adams et al 2022	MalariaGEN Pv4.0	0.6344052396354614	1	0	0
VVX01084	Vietnam	2015	ERR2299626	ESEA	Adams et al 2022	MalariaGEN Pv4.0	0.9074491343964664	1	0	0
VVX01087	Vietnam	2015	ERR2299627	ESEA	Adams et al 2022	MalariaGEN Pv4.0	0.9957858256414582	1	1	1
VVX01101	Vietnam	2015	ERR2299628	ESEA	Adams et al 2022	MalariaGEN Pv4.0	0.9957433796485008	1	1	1
VVX01103	Vietnam	2015	ERR2299629	ESEA	Adams et al 2022	MalariaGEN Pv4.0	0.9958815980507748	1	1	1
VVX01108	Vietnam	2015	ERR2299631	ESEA	Adams et al 2022	MalariaGEN Pv4.0	0.6779864025315258	1	0	0
VVX01109	Vietnam	2015	ERR2299632	ESEA	Adams et al 2022	MalariaGEN Pv4.0	0.9857914610731529	1	1	1
VVX01110	Vietnam	2015	ERR2299633	ESEA	Adams et al 2022	MalariaGEN Pv4.0	0.9863304394773936	1	1	1
VVX01111	Vietnam	2015	ERR2299634	ESEA	Adams et al 2022	MalariaGEN Pv4.0	0.9451593953946298	1	1	1
VVX01133	Vietnam	2015	ERR2299642	ESEA	Adams et al 2022	MalariaGEN Pv4.0	0.9956187375547996	1	1	1
VVX01136	Vietnam	2015	ERR2299643	ESEA	Adams et al 2022	MalariaGEN Pv4.0	0.978821	1	1	1
VVX01137	Vietnam	2015	ERR2299644	ESEA	Adams et al 2022	MalariaGEN Pv4.0	0.9876923622808214	1	1	1
VVX01267	Vietnam	2015	ERR2309847	ESEA	Adams et al 2022	MalariaGEN Pv4.0	0.9389515346010948	1	0	0
VVX01268	Vietnam	2015	ERR2309848	ESEA	Adams et al 2022	MalariaGEN Pv4.0	0.9932188020438596	1	1	1
VVX01269	Vietnam	2015	ERR2309849	ESEA	Adams et al 2022	MalariaGEN Pv4.0	0.9932396460682784	1	1	1
VVX01272	Vietnam	2015	ERR2309850	ESEA	Adams et al 2022	MalariaGEN Pv4.0	0.586804	1	0	0
VVX01274	Vietnam	2015	ERR2309851	ESEA	Adams et al 2022	MalariaGEN Pv4.0	0.9952582328247122	1	1	1
VVX01275	Vietnam	2015	ERR2309869	ESEA	Adams et al 2022	MalariaGEN Pv4.0	0.9985633029008464	1	1	1
VVX01277	Vietnam	2015	ERR2309855	ESEA	Adams et al 2022	MalariaGEN Pv4.0	0.6823864706926287	1	0	0
VVX01278	Vietnam	2015	ERR2678987	ESEA	Adams et al 2022	MalariaGEN Pv4.0	0.980184	1	1	1
VVX01280	Vietnam	2015	ERR2309856	ESEA	Adams et al 2022	MalariaGEN Pv4.0	0.985305	1	1	1
VVX01282	Vietnam	2015	ERR2309857	ESEA	Adams et al 2022	MalariaGEN Pv4.0	0.6498235732959912	1	0	0
VVX01283	Vietnam	2015	ERR2309858	ESEA	Adams et al 2022	MalariaGEN Pv4.0	0.7842418243042728	1	0	0
VVX01284	Vietnam	2015	ERR2678988	ESEA	Adams et al 2022	MalariaGEN Pv4.0	0.993771	1	1	1
VVX01286	Vietnam	2015	ERR2309860	ESEA	Adams et al 2022	MalariaGEN Pv4.0	0.9152534593226288	1	0	0
VVX01287	Vietnam	2015	ERR2309861	ESEA	Adams et al 2022	MalariaGEN Pv4.0	0.995919	1	1	1
VVX01288	Vietnam	2015	ERR2309863	ESEA	Adams et al 2022	MalariaGEN Pv4.0	0.996535	1	1	1
VVX01289	Vietnam	2015	ERR2309864	ESEA	Adams et al 2022	MalariaGEN Pv4.0	0.522459	1	0	0
VVX01290	Vietnam	2015	ERR2309865	ESEA	Adams et al 2022	MalariaGEN Pv4.0	0.9702741059452666	1	1	1
VVX01291	Vietnam	2015	ERR2309866	ESEA	Adams et al 2022	MalariaGEN Pv4.0	0.9931658356082438	1	1	1
VVX01292	Vietnam	2016	ERR2309867	ESEA	Adams et al 2022	MalariaGEN Pv4.0	0.9787515864556726	1	1	1
VVX01294	Vietnam	2016	ERR2309862	ESEA	Adams et al 2022	MalariaGEN Pv4.0	0.6749763676278635	1	0	0
VVX01295	Vietnam	2016	ERR2309859	ESEA	Adams et al 2022	MalariaGEN Pv4.0	0.99481	1	1	1
VVX01395	Vietnam	2016	ERR2309853	ESEA	Adams et al 2022	MalariaGEN Pv4.0	0.997167	1	1	1
VVX01396	Vietnam	2016	ERR2309852	ESEA	Adams et al 2022	MalariaGEN Pv4.0	0.995942	1	1	1
VVX01398	Vietnam	2016	ERR2309734	ESEA	Adams et al 2022	MalariaGEN Pv4.0	0.5444576447233997	1	0	0
VVX01404	Vietnam	2016	ERR2678986	ESEA	Adams et al 2022	MalariaGEN Pv4.0	0.9906665251785606	1	1	1
VVX01408	Vietnam	2016	ERR2309736	ESEA	Adams et al 2022	MalariaGEN Pv4.0	0.714873	1	0	0
VVX01409	Vietnam	2016	ERR2309738	ESEA	Adams et al 2022	MalariaGEN Pv4.0	0.9914771818939516	1	1	1
VVX01410	Vietnam	2016	ERR2309737	ESEA	Adams et al 2022	MalariaGEN Pv4.0	0.7129445572588803	1	0	0
VVX01411	Vietnam	2016	ERR2309739	ESEA	Adams et al 2022	MalariaGEN Pv4.0	0.9965152021506926	1	1	1
VVX01412	Vietnam	2016	ERR2309740	ESEA	Adams et al 2022	MalariaGEN Pv4.0	0.6496469840007408	1	0	0
VVX01414	Vietnam	2016	ERR2309741	ESEA	Adams et al 2022	MalariaGEN Pv4.0	0.9424839145321524	1	0	0
VVX01416	Vietnam	2016	ERR2309742	ESEA	Adams et al 2022	MalariaGEN Pv4.0	0.9972757592631316	1	1	1
VVX01417	Vietnam	2016	ERR2309735	ESEA	Adams et al 2022	MalariaGEN Pv4.0	0.7724052633687757	1	0	0
VVX12045	Vietnam	2015	ERR2309652	ESEA	Adams et al 2022	MalariaGEN Pv4.0	0.8893478606080789	1	0	0
VVX12046	Vietnam	2016	ERR2309653	ESEA	Adams et al 2022	MalariaGEN Pv4.0	0.6786080443598943	1	0	0
VVX12050	Vietnam	2016	ERR2309654	ESEA	Adams et al 2022	MalariaGEN Pv4.0	0.996913	1	1	1
VVX12052	Vietnam	2016	ERR2309655	ESEA	Adams et al 2022	MalariaGEN Pv4.0	0.9929589262017876	1	1	1
VVX12053	Vietnam	2016	ERR2309656	ESEA	Adams et al 2022	MalariaGEN Pv4.0	0.9482698193308642	1	1	1
VVX12055	Vietnam	2016	ERR2309657	ESEA	Adams et al 2022	MalariaGEN Pv4.0	0.9968800668475722	1	1	1
VVX12058	Vietnam	2016	ERR2309658	ESEA	Adams et al 2022	MalariaGEN Pv4.0	0.9954207220355864	1	1	1
VVX12063	Vietnam	2015	ERR2309659	ESEA	Adams et al 2022	MalariaGEN Pv4.0	0.9956037019559958	1	1	1
VVX12075	Vietnam	2015	ERR2309660	ESEA	Adams et al 2022	MalariaGEN Pv4.0	0.8811120862801816	1	0	0
VVX12077	Vietnam	2015	ERR2309661	ESEA	Adams et al 2022	MalariaGEN Pv4.0	0.9968653962995806	1	1	1
VVX12079	Vietnam	2015	ERR2309663	ESEA	Adams et al 2022	MalariaGEN Pv4.0	0.7175113744534949	1	0	0
VVX12080	Vietnam	2015	ERR2309664	ESEA	Adams et al 2022	MalariaGEN Pv4.0	0.9970123863343564	1	1	1
VVX12082	Vietnam	2015	ERR2309665	ESEA	Adams et al 2022	MalariaGEN Pv4.0	0.9964246896791568	1	1	1
VVX12083	Vietnam	2015	ERR2309666	ESEA	Adams et al 2022	MalariaGEN Pv4.0	0.7659829101016854	1	0	0
VVX12084	Vietnam	2015	ERR2309667	ESEA	Adams et al 2022	MalariaGEN Pv4.0	0.9969575784864062	1	1	1
VVX12086	Vietnam	2015	ERR2309668	ESEA	Adams et al 2022	MalariaGEN Pv4.0	0.8996377607178286	1	0	0
VVX12090	Vietnam	2015	ERR2309669	ESEA	Adams et al 2022	MalariaGEN Pv4.0	0.9875449347670698	1	1	1
VVX12095	Vietnam	2015	ERR2309670	ESEA	Adams et al 2022	MalariaGEN Pv4.0	0.996433	1	1	1
VVX12102	Vietnam	2015	ERR2309671	ESEA	Adams et al 2022	MalariaGEN Pv4.0	0.9955250013046822	1	1	1
VVX12105	Vietnam	2015	ERR2309672	ESEA	Adams et al 2022	MalariaGEN Pv4.0	0.7116010282477019	1	0	0
VVX12112	Vietnam	2016	ERR2309673	ESEA	Adams et al 2022	MalariaGEN Pv4.0	0.9876770623484564	1	1	1
VVX12113	Vietnam	2016	ERR2309674	ESEA	Adams et al 2022	MalariaGEN Pv4.0	0.8324051586368442	1	0	0
VVX12116	Vietnam	2016	ERR2309675	ESEA	Adams et al 2022	MalariaGEN Pv4.0	0.9972249075665496	1	1	1
VVX12118	Vietnam	2016	ERR2309676	ESEA	Adams et al 2022	MalariaGEN Pv4.0	0.9970689673144766	1	1	1
VVX12126	Vietnam	2016	ERR2309677	ESEA	Adams et al 2022	MalariaGEN Pv4.0	0.9968438698031986	1	1	1
VVX12127	Vietnam	2016	ERR2309678	ESEA	Adams et al 2022	MalariaGEN Pv4.0	0.9958185391487328	1	1	1
VVX12151	Vietnam	2016	ERR2309686	ESEA	Adams et al 2022	MalariaGEN Pv4.0	0.9966238205336851	1	1	1
VVX12155	Vietnam	2016	ERR2309687	ESEA	Adams et al 2022	MalariaGEN Pv4.0	0.9971411171846172	1	1	1
PV_AFEG-D24	Afghanistan	2017-18	ERR5740735	WAS	Benavente et al 2021	Independent validation	0.9970534132226868	1	0	1
PV_AFEG-E7	Afghanistan	2017-18	ERR5740748	WAS	Benavente et al 2021	Independent validation	0.9905747326542468	1	0	1
PV_AFEG-E8	Afghanistan	2017-18	ERR5740749	WAS	Benavente et al 2021	Independent validation	0.9966881140645308	1	0	1
PV_AFEG-F2	Afghanistan	2017-18	ERR5740751	WAS	Benavente et al 2021	Independent validation	0.9958870803348732	1	0	1
PV_AFEG-F3	Afghanistan	2017-18	ERR5740752	WAS	Benavente et al 2021	Independent validation	0.9951279742553436	1	0	1
PV_AFEG-F4	Afghanistan	2017-18	ERR5740753	WAS	Benavente et al 2021	Independent validation	0.9325133528385852	1	0	1
PV_AFEG-F5	Afghanistan	2017-18	ERR5740754	WAS	Benavente et al 2021	Independent validation	0.996392	1	0	1
PV_AFEG-F6	Afghanistan	2017-18	ERR5740755	WAS	Benavente et al 2021	Independent validation	0.9914861954070344	1	0	1
PV_AFEG-F7	Afghanistan	2017-18	ERR5740756	WAS	Benavente et al 2021	Independent validation	0.9742551866985544	1	0	1
PV_AFEG-G2	Afghanistan	2017-18	ERR5740758	WAS	Benavente et al 2021	Independent validation	0.996899	1	0	1
PV_AFEG-G3	Afghanistan	2017-18	ERR5740759	WAS	Benavente et al 2021	Independent validation	0.996537	1	0	1
PV_AFEG-G4	Afghanistan	2017-18	ERR5740760	WAS	Benavente et al 2021	Independent validation	0.9947078357267396	1	0	1
PV_AFEG-G5	Afghanistan	2017-18	ERR5740761	WAS	Benavente et al 2021	Independent validation	0.9956224221548908	1	0	1
PV_AFEG-G6	Afghanistan	2017-18	ERR5740762	WAS	Benavente et al 2021	Independent validation	0.9958617569625412	1	0	1
PV_AFEG-G7	Afghanistan	2017-18	ERR5740763	WAS	Benavente et al 2021	Independent validation	0.9962122069092172	1	0	1
PV_AFEG-G8	Afghanistan	2017-18	ERR5740764	WAS	Benavente et al 2021	Independent validation	0.9963491383698652	1	0	1
PV_AFEG-H1	Afghanistan	2017-18	ERR5740765	WAS	Benavente et al 2021	Independent validation	0.996806	1	0	1
PV_AFEG-H2	Afghanistan	2017-18	ERR5740766	WAS	Benavente et al 2021	Independent validation	0.9956466203759704	1	0	1
PV_AFEG-H3	Afghanistan	2017-18	ERR5740767	WAS	Benavente et al 2021	Independent validation	0.9961256116701626	1	0	1
PV_AFEG-H6	Afghanistan	2017-18	ERR5740770	WAS	Benavente et al 2021	Independent validation	0.99611	1	0	1
PV_AFEG-H7	Afghanistan	2017-18	ERR5740771	WAS	Benavente et al 2021	Independent validation	0.9276119156238738	1	0	1
PV_AFEG-H9	Afghanistan	2017-18	ERR5740773	WAS	Benavente et al 2021	Independent validation	0.9955796516636872	1	0	1
PV_AFEG-B1	Bangladesh	2017-18	ERR5740707	WSEA	Benavente et al 2021	Independent validation	0.996337	1	0	0
GNP922	Brazil	2012	ERR10301289	SAM	Ibrahim et al 2023	Independent validation	0.844765	1	0	1
GNP923	Brazil	2012	ERR10301290	SAM	Ibrahim et al 2023	Independent validation	0.9972627846872696	1	0	1
GNP972	Brazil	2012	ERR10301291	SAM	Ibrahim et al 2023	Independent validation	0.9980060737388644	1	0	1
ITB_111	Brazil	2015	ERR10301293	SAM	Ibrahim et al 2023	Independent validation	0.8578485013496513	1	0	1
ITB_119	Brazil	2015	ERR10301294	SAM	Ibrahim et al 2023	Independent validation	0.99773	1	0	1
ITB107	Brazil	2015	ERR10301296	SAM	Ibrahim et al 2023	Independent validation	0.981285	1	0	1
ITB112	Brazil	2015	ERR10301297	SAM	Ibrahim et al 2023	Independent validation	0.7389606347458605	1	0	1
ITB118	Brazil	2015	ERR10301298	SAM	Ibrahim et al 2023	Independent validation	0.9971299239574436	1	0	1
MT66	Brazil	2019	ERR10301300	SAM	Ibrahim et al 2023	Independent validation	0.9299360292418312	1	0	1
MT68	Brazil	2019	ERR10301301	SAM	Ibrahim et al 2023	Independent validation	0.9974361123573288	1	0	1
MT69	Brazil	2019	ERR10301302	SAM	Ibrahim et al 2023	Independent validation	0.9972756386093552	1	0	1
NR347	Brazil	2003	ERR10301305	SAM	Ibrahim et al 2023	Independent validation	0.9975179125971952	1	0	1
NR373	Brazil	2003	ERR10301306	SAM	Ibrahim et al 2023	Independent validation	0.99765	1	0	1
NR395	Brazil	2003	ERR10301307	SAM	Ibrahim et al 2023	Independent validation	0.997967	1	0	1
OIP115	Brazil	2015	ERR10301308	SAM	Ibrahim et al 2023	Independent validation	0.9976779182923704	1	0	1
OIP144	Brazil	2015	ERR10301310	SAM	Ibrahim et al 2023	Independent validation	0.9978665711200212	1	0	1
OIP164	Brazil	2015	ERR10301311	SAM	Ibrahim et al 2023	Independent validation	0.9976250617151178	1	0	1
OIP316	Brazil	2015	ERR10301312	SAM	Ibrahim et al 2023	Independent validation	0.9969112387941078	1	0	1
OIP386	Brazil	2015	ERR10301313	SAM	Ibrahim et al 2023	Independent validation	0.8351698174382713	1	0	1
OIP395	Brazil	2015	ERR10301314	SAM	Ibrahim et al 2023	Independent validation	0.997237	1	0	1
OIP398	Brazil	2015	ERR10301315	SAM	Ibrahim et al 2023	Independent validation	0.9970498255544088	1	0	1
OIP861	Brazil	2015	ERR10301316	SAM	Ibrahim et al 2023	Independent validation	0.9976366962710106	1	0	1
p0498	Brazil	2019	SRR6668501	SAM	Delgaddo Ratto 2016; Daron et al 2021	Independent validation	0.99719	1	0	1
p0500	Brazil	2019	SRR6668504	SAM	Delgaddo Ratto 2016; Daron et al 2021	Independent validation	0.997927	1	0	1
p0502	Brazil	2019	SRR6668508	SAM	Delgaddo Ratto 2016; Daron et al 2021	Independent validation	0.9977545361497064	1	0	1
p0503	Brazil	2019	SRR6668509	SAM	Delgaddo Ratto 2016; Daron et al 2021	Independent validation	0.9965847686943872	1	0	1
p0504	Brazil	2019	SRR6668510	SAM	Delgaddo Ratto 2016; Daron et al 2021	Independent validation	0.9976070529686148	1	0	1
p0505	Brazil	2019	SRR6668511	SAM	Delgaddo Ratto 2016; Daron et al 2021	Independent validation	0.9958269906445036	1	0	1
p0507	Brazil	2019	SRR6668513	SAM	Delgaddo Ratto 2016; Daron et al 2021	Independent validation	0.9972524024786992	1	0	1
p0509	Brazil	2019	SRR6668515	SAM	Delgaddo Ratto 2016; Daron et al 2021	Independent validation	0.9970414185313464	1	0	1
p0510	Brazil	2019	SRR6668516	SAM	Delgaddo Ratto 2016; Daron et al 2021	Independent validation	0.9964286613976756	1	0	1
p0511	Brazil	2019	SRR6668517	SAM	Delgaddo Ratto 2016; Daron et al 2021	Independent validation	0.9968261234186344	1	0	1
p0512	Brazil	2019	SRR6668518	SAM	Delgaddo Ratto 2016; Daron et al 2021	Independent validation	0.9966624557107084	1	0	1
p0514	Brazil	2019	SRR6668520	SAM	Delgaddo Ratto 2016; Daron et al 2021	Independent validation	0.9970623017852708	1	0	1
p0515	Brazil	2019	SRR6668521	SAM	Delgaddo Ratto 2016; Daron et al 2021	Independent validation	0.9979002616896036	1	0	1
p0516	Brazil	2019	SRR6668522	SAM	Delgaddo Ratto 2016; Daron et al 2021	Independent validation	0.9969542676823722	1	0	1
p0517	Brazil	2019	SRR6668523	SAM	Delgaddo Ratto 2016; Daron et al 2021	Independent validation	0.9971634892830288	1	0	1
p0519	Brazil	2019	SRR6668525	SAM	Delgaddo Ratto 2016; Daron et al 2021	Independent validation	0.9968720263759344	1	0	1
p0520	Brazil	2019	SRR6668526	SAM	Delgaddo Ratto 2016; Daron et al 2021	Independent validation	0.9965008519745564	1	0	1
p0523	Brazil	2019	SRR6668529	SAM	Delgaddo Ratto 2016; Daron et al 2021	Independent validation	0.9973835903736398	1	0	1
p0525	Brazil	2019	SRR6668531	SAM	Delgaddo Ratto 2016; Daron et al 2021	Independent validation	0.9976817049440334	1	0	1
p0527	Brazil	2019	SRR6668533	SAM	Delgaddo Ratto 2016; Daron et al 2021	Independent validation	0.996482	1	0	1
p0528	Brazil	2019	SRR6668534	SAM	Delgaddo Ratto 2016; Daron et al 2021	Independent validation	0.997369	1	0	1
p0529	Brazil	2019	SRR6668536	SAM	Delgaddo Ratto 2016; Daron et al 2021	Independent validation	0.9973269009188472	1	0	1
p0530	Brazil	2019	SRR6668538	SAM	Delgaddo Ratto 2016; Daron et al 2021	Independent validation	0.9959033204450144	1	0	1
p0533	Brazil	2019	SRR6668541	SAM	Delgaddo Ratto 2016; Daron et al 2021	Independent validation	0.909255	1	0	1
p0534	Brazil	2019	SRR6668542	SAM	Delgaddo Ratto 2016; Daron et al 2021	Independent validation	0.9972495581068966	1	0	1
p0535	Brazil	2019	SRR6668544	SAM	Delgaddo Ratto 2016; Daron et al 2021	Independent validation	0.9974438222132724	1	0	1
p0536	Brazil	2019	SRR6668546	SAM	Delgaddo Ratto 2016; Daron et al 2021	Independent validation	0.9972307416706436	1	0	1
p0537	Brazil	2019	SRR6668547	SAM	Delgaddo Ratto 2016; Daron et al 2021	Independent validation	0.9966163527662834	1	0	1
p0541	Brazil	2019	SRR6668553	SAM	Delgaddo Ratto 2016; Daron et al 2021	Independent validation	0.9974257477728936	1	0	1
p0542	Brazil	2019	SRR6668554	SAM	Delgaddo Ratto 2016; Daron et al 2021	Independent validation	0.9973646878432532	1	0	1
p0543	Brazil	2019	SRR6668555	SAM	Delgaddo Ratto 2016; Daron et al 2021	Independent validation	0.9969218737241606	1	0	1
p0546	Brazil	2019	SRR6668558	SAM	Delgaddo Ratto 2016; Daron et al 2021	Independent validation	0.9976063959460983	1	0	1
p0547	Brazil	2019	SRR6668560	SAM	Delgaddo Ratto 2016; Daron et al 2021	Independent validation	0.9977441661591216	1	0	1
p0550	Brazil	2019	SRR6668566	SAM	Delgaddo Ratto 2016; Daron et al 2021	Independent validation	0.996893	1	0	1
p0551	Brazil	2019	SRR6668568	SAM	Delgaddo Ratto 2016; Daron et al 2021	Independent validation	0.9974935860205244	1	0	1
PLV851	Brazil	2004	ERR10301317	SAM	Ibrahim et al 2023	Independent validation	0.9978660247771706	1	0	1
PV_BRA_B02	Brazil	2015	ERR10301318	SAM	Ibrahim et al 2023	Independent validation	0.9977941052826104	1	0	1
PV_BRA_B10	Brazil	2015	ERR10301319	SAM	Ibrahim et al 2023	Independent validation	0.99807	1	0	1
PV_BRA_C02	Brazil	2015	ERR10301320	SAM	Ibrahim et al 2023	Independent validation	0.9981741886877276	1	0	1
PV_BRA_C10	Brazil	2015	ERR10301321	SAM	Ibrahim et al 2023	Independent validation	0.9979907828959412	1	0	1
PV03_com	Brazil	2015	ERR3813224	SAM	Ibrahim et al 2023	Independent validation	0.9981897250277492	1	0	1
PV04_com	Brazil	2015	ERR3813225	SAM	Ibrahim et al 2023	Independent validation	0.9848335807354688	1	0	1
PV05_com	Brazil	2015	ERR3813226	SAM	Ibrahim et al 2023	Independent validation	0.9942881877566976	1	0	1
PV06_com	Brazil	2015	ERR3813227	SAM	Ibrahim et al 2023	Independent validation	0.99814	1	0	1
PV10_com	Brazil	2015	ERR3813228	SAM	Ibrahim et al 2023	Independent validation	0.9953173214496271	1	0	1
PV11_com	Brazil	2015	ERR3813229	SAM	Ibrahim et al 2023	Independent validation	0.9983546778326235	1	0	1
PV16_com	Brazil	2015	ERR3813230	SAM	Ibrahim et al 2023	Independent validation	0.9982848713580642	1	0	1
PV17_com	Brazil	2015	ERR3813231	SAM	Ibrahim et al 2023	Independent validation	0.9981687337737488	1	0	1
PV19_com	Brazil	2015	SRR5099325	SAM	Ibrahim et al 2023	Independent validation	0.9978334977888887	1	0	1
PV22_com	Brazil	2015	ERR3813233	SAM	Ibrahim et al 2023	Independent validation	0.9976946327080732	1	0	1
PV25_com	Brazil	2015	ERR3813234	SAM	Ibrahim et al 2023	Independent validation	0.9958464202485484	1	0	1
PV26_com	Brazil	2015	ERR3813235	SAM	Ibrahim et al 2023	Independent validation	0.997814	1	0	1
PV29_com	Brazil	2015	ERR3813236	SAM	Ibrahim et al 2023	Independent validation	0.987647	1	0	1
PV31_com	Brazil	2015	ERR3813237	SAM	Ibrahim et al 2023	Independent validation	0.997944	1	0	1
PV32_com	Brazil	2015	ERR3813238	SAM	Ibrahim et al 2023	Independent validation	0.9980535527207374	1	0	1
PV34_com	Brazil	2015	ERR3813239	SAM	Ibrahim et al 2023	Independent validation	0.9951442353451312	1	0	1
PVB_24	Brazil	2019	ERR10301330	SAM	Ibrahim et al 2023	Independent validation	0.9974569513361486	1	0	1
PVB_26	Brazil	2019	ERR10301331	SAM	Ibrahim et al 2023	Independent validation	0.9975516425570278	1	0	1
PVL556	Brazil	2004	ERR10301335	SAM	Ibrahim et al 2023	Independent validation	0.8726908546695401	1	0	1
PVL860	Brazil	2004	ERR10301336	SAM	Ibrahim et al 2023	Independent validation	0.9839401488961124	1	0	1
Sim_A5	Brazil	2010	ERR10301337	SAM	Ibrahim et al 2023	Independent validation	0.8678255807966695	1	0	1
Sim_B4	Brazil	2010	ERR10301338	SAM	Ibrahim et al 2023	Independent validation	0.9965508192509546	1	0	1
Sim_B5	Brazil	2010	ERR10301339	SAM	Ibrahim et al 2023	Independent validation	0.9968255519059416	1	0	1
SRR1568121	Brazil	2011	SRR1568121	SAM	Ibrahim et al 2023	Independent validation	0.7440512358552813	1	0	1
SRR1568192	Brazil	2011	SRR1568192	SAM	Ibrahim et al 2023	Independent validation	0.99522	1	0	1
p0001	Cambodia	2019	SRR6361541	ESEA	Popovici et al 2018; Daron et al 2021	Independent validation	0.998424	1	0	1
p0002	Cambodia	2019	SRR6361542	ESEA	Popovici et al 2018; Daron et al 2021	Independent validation	0.9939535130077902	1	0	1
p0003	Cambodia	2019	SRR6361543	ESEA	Popovici et al 2018; Daron et al 2021	Independent validation	0.9959726726878678	1	0	1
p0004	Cambodia	2019	SRR6361544	ESEA	Popovici et al 2018; Daron et al 2021	Independent validation	0.9983322822736308	1	0	1
p0005	Cambodia	2019	SRR6361545	ESEA	Popovici et al 2018; Daron et al 2021	Independent validation	0.9438957150293082	1	0	1
p0006	Cambodia	2019	SRR6361546	ESEA	Popovici et al 2018; Daron et al 2021	Independent validation	0.9986856063319864	1	0	1
p0007	Cambodia	2019	SRR6361547	ESEA	Popovici et al 2018; Daron et al 2021	Independent validation	0.9981320490338048	1	0	1
p0008	Cambodia	2019	SRR6361548	ESEA	Popovici et al 2018; Daron et al 2021	Independent validation	0.9976748525960856	1	0	1
p0009	Cambodia	2019	SRR6361549	ESEA	Popovici et al 2018; Daron et al 2021	Independent validation	0.617104	1	0	1
p0010	Cambodia	2019	SRR6361550	ESEA	Popovici et al 2018; Daron et al 2021	Independent validation	0.7162350226478252	1	0	1
p0037	Cambodia	2019	SRR6361755	ESEA	Popovici et al 2018; Daron et al 2021	Independent validation	0.7568545911174206	1	0	1
p0083	Cambodia	2019	SRR6361801	ESEA	Popovici et al 2018; Daron et al 2021	Independent validation	0.6526421958249331	1	0	1
p0084	Cambodia	2019	SRR6361802	ESEA	Popovici et al 2018; Daron et al 2021	Independent validation	0.9975850133779623	1	0	1
p0085	Cambodia	2019	SRR6361803	ESEA	Popovici et al 2018; Daron et al 2021	Independent validation	0.960371	1	0	1
p0086	Cambodia	2019	SRR6361804	ESEA	Popovici et al 2018; Daron et al 2021	Independent validation	0.8088727262037542	1	0	1
p0087	Cambodia	2019	SRR6361805	ESEA	Popovici et al 2018; Daron et al 2021	Independent validation	0.9983432792390702	1	0	1
p0088	Cambodia	2019	SRR6361806	ESEA	Popovici et al 2018; Daron et al 2021	Independent validation	0.995347	1	0	1
p0092	Cambodia	2019	SRR6361810	ESEA	Popovici et al 2018; Daron et al 2021	Independent validation	0.9986366669249016	1	0	1
p0094	Cambodia	2019	SRR6361812	ESEA	Popovici et al 2018; Daron et al 2021	Independent validation	0.741782	1	0	1
p0095	Cambodia	2019	SRR6361813	ESEA	Popovici et al 2018; Daron et al 2021	Independent validation	0.7240151473566367	1	0	1
p0097	Cambodia	2019	SRR6361815	ESEA	Popovici et al 2018; Daron et al 2021	Independent validation	0.9985246930424828	1	0	1
p0099	Cambodia	2019	SRR6361817	ESEA	Popovici et al 2018; Daron et al 2021	Independent validation	0.9501866511620676	1	0	1
p0134	Cambodia	2019	SRR6361608	ESEA	Popovici et al 2018; Daron et al 2021	Independent validation	0.998286	1	0	1
p0149	Cambodia	2019	SRR6361623	ESEA	Popovici et al 2018; Daron et al 2021	Independent validation	0.7188054787289542	1	0	1
p0177	Cambodia	2019	SRR6361651	ESEA	Popovici et al 2018; Daron et al 2021	Independent validation	0.9977254936024532	1	0	1
p0181	Cambodia	2019	SRR6361655	ESEA	Popovici et al 2018; Daron et al 2021	Independent validation	0.6214744838673742	1	0	1
p0219	Cambodia	2019	SRR6361350	ESEA	Popovici et al 2018; Daron et al 2021	Independent validation	0.6663898724968297	1	0	1
p0220	Cambodia	2019	SRR6361351	ESEA	Popovici et al 2018; Daron et al 2021	Independent validation	0.996562	1	0	1
p0241	Cambodia	2019	SRR6361692	ESEA	Popovici et al 2018; Daron et al 2021	Independent validation	0.9986177646512344	1	0	1
p0242	Cambodia	2019	SRR6361693	ESEA	Popovici et al 2018; Daron et al 2021	Independent validation	0.6021176322834404	1	0	1
p0243	Cambodia	2019	SRR6361694	ESEA	Popovici et al 2018; Daron et al 2021	Independent validation	0.9980437457697808	1	0	1
p0244	Cambodia	2019	SRR6361695	ESEA	Popovici et al 2018; Daron et al 2021	Independent validation	0.9980857840636324	1	0	1
p0245	Cambodia	2019	SRR6361696	ESEA	Popovici et al 2018; Daron et al 2021	Independent validation	0.9980457676652644	1	0	1
p0246	Cambodia	2019	SRR6361697	ESEA	Popovici et al 2018; Daron et al 2021	Independent validation	0.998004	1	0	1
p0247	Cambodia	2019	SRR6361698	ESEA	Popovici et al 2018; Daron et al 2021	Independent validation	0.9981535088245658	1	0	1
p0248	Cambodia	2019	SRR6361699	ESEA	Popovici et al 2018; Daron et al 2021	Independent validation	0.5819272572744025	1	0	1
p0249	Cambodia	2019	SRR6361700	ESEA	Popovici et al 2018; Daron et al 2021	Independent validation	0.9913842553591828	1	0	1
p0250	Cambodia	2019	SRR6361701	ESEA	Popovici et al 2018; Daron et al 2021	Independent validation	0.994534	1	0	1
p0256	Cambodia	2019	SRR6361707	ESEA	Popovici et al 2018; Daron et al 2021	Independent validation	0.622153	1	0	1
p0311	Cambodia	2019	SRR6361364	ESEA	Popovici et al 2018; Daron et al 2021	Independent validation	0.9981768758740376	1	0	1
p0323	Cambodia	2019	SRR6361376	ESEA	Popovici et al 2018; Daron et al 2021	Independent validation	0.9981734123336128	1	0	1
p0362	Cambodia	2019	SRR6361415	ESEA	Popovici et al 2018; Daron et al 2021	Independent validation	0.8360481999337266	1	0	1
p0363	Cambodia	2019	SRR6361416	ESEA	Popovici et al 2018; Daron et al 2021	Independent validation	0.5959808883138773	1	0	1
p0364	Cambodia	2019	SRR6361417	ESEA	Popovici et al 2018; Daron et al 2021	Independent validation	0.654267	1	0	1
p0366	Cambodia	2019	SRR6361419	ESEA	Popovici et al 2018; Daron et al 2021	Independent validation	0.9988939619295388	1	0	1
p0367	Cambodia	2019	SRR6361420	ESEA	Popovici et al 2018; Daron et al 2021	Independent validation	0.9145312034776713	1	0	1
p0368	Cambodia	2019	SRR6361421	ESEA	Popovici et al 2018; Daron et al 2021	Independent validation	0.649542	1	0	1
p0369	Cambodia	2019	SRR6361422	ESEA	Popovici et al 2018; Daron et al 2021	Independent validation	0.9965427877502954	1	0	1
p0370	Cambodia	2019	SRR6361423	ESEA	Popovici et al 2018; Daron et al 2021	Independent validation	0.8710854545266061	1	0	1
p0444	Cambodia	2019	SRR6361497	ESEA	Popovici et al 2018; Daron et al 2021	Independent validation	0.7896882611051215	1	0	1
p0445	Cambodia	2019	SRR6361498	ESEA	Popovici et al 2018; Daron et al 2021	Independent validation	0.998664	1	0	1
p0462	Cambodia	2019	SRR6361515	ESEA	Popovici et al 2018; Daron et al 2021	Independent validation	0.9972737737841708	1	0	1
p0463	Cambodia	2019	SRR6361516	ESEA	Popovici et al 2018; Daron et al 2021	Independent validation	0.9980184505937294	1	0	1
p0464	Cambodia	2019	SRR6361517	ESEA	Popovici et al 2018; Daron et al 2021	Independent validation	0.997882	1	0	1
p0467	Cambodia	2019	SRR6361520	ESEA	Popovici et al 2018; Daron et al 2021	Independent validation	0.650142	1	0	1
p0585	China	2019	SRR2037086	ESEA	Chen 2017; Daron et al 2021	Independent validation	0.8677039267704574	1	0	1
p0586	China	2019	SRR3098077	ESEA	Chen 2017; Daron et al 2021	Independent validation	0.8092804690541038	1	0	1
p0587	China	2019	SRR3926867	ESEA	Chen 2017; Daron et al 2021	Independent validation	0.9986260552572408	1	0	1
p0588	China	2019	SRR3926973	ESEA	Chen 2017; Daron et al 2021	Independent validation	0.9990685257656972	1	0	1
p0590	China	2019	SRR3926982	ESEA	Daron et al 2021; Chen 2017	Independent validation	0.5784554263462486	1	0	1
p0591	China	2019	SRR3926983	ESEA	Daron et al 2021; Chen 2017	Independent validation	0.9985611913959184	1	0	1
Col_11	Colombia	2019	ERR5748165	SAM	Benavente et al 2021	Independent validation	0.996796	1	0	1
Col_13	Colombia	2019	ERR5748166	SAM	Benavente et al 2021	Independent validation	0.9972039731927616	1	0	1
Col_6	Colombia	2019	ERR5748167	SAM	Benavente et al 2021	Independent validation	0.9967942827551284	1	0	1
Col_8	Colombia	2019	ERR5748168	SAM	Benavente et al 2021	Independent validation	0.9954926408729354	1	0	1
p0494	El Salvador	2019	SRR575089	SAM	Chan et al 2012; Daron et al 2021	Independent validation	0.991211	1	0	1
PV_AFEG-A5	Eritrea	2017-18	ERR5740704	AF	Benavente et al 2021	Independent validation	0.9969076676036444	1	0	1
PV_AFEG-B7	Eritrea	2017-18	ERR5740712	AF	Benavente et al 2021	Independent validation	0.9766253442831186	1	0	1
PV_AFEG-BC2	Eritrea	2017-18	ERR5740715	AF	Benavente et al 2021	Independent validation	0.9969430155557658	1	0	1
PV_AFEG-BC3	Eritrea	2017-18	ERR5740716	AF	Benavente et al 2021	Independent validation	0.9965125629912672	1	0	1
PV_AFEG-BC8	Eritrea	2017-18	ERR5740721	AF	Benavente et al 2021	Independent validation	0.996206	1	0	1
PV_AFEG-C2	Eritrea	2017-18	ERR5740723	AF	Benavente et al 2021	Independent validation	0.9954426694835016	1	0	1
PV_AFEG-C5	Eritrea	2017-18	ERR5740726	AF	Benavente et al 2021	Independent validation	0.9350722049815337	1	0	1
PV_AFEG-C8	Eritrea	2017-18	ERR5740729	AF	Benavente et al 2021	Independent validation	0.9952812606598446	1	0	1
PV_AFEG-D5	Eritrea	2017-18	ERR5740740	AF	Benavente et al 2021	Independent validation	0.9965793333919746	1	0	1
PV_AFEG-D7	Eritrea	2017-18	ERR5740742	AF	Benavente et al 2021	Independent validation	0.9428865366758056	1	0	1
PV_AFEG-D8	Eritrea	2017-18	ERR5740743	AF	Benavente et al 2021	Independent validation	0.7777077900104045	1	0	1
PvE1	Eritrea	2019	ERR5740851	AF	Benavente et al 2021	Independent validation	0.9787047500549936	1	0	1
p1507	Ethiopia	2019	SRS8665207	AF	Daron et al 2021	Independent validation	0.7686801990550277	1	0	1
p1508	Ethiopia	2019	SRS8665208	AF	Daron et al 2021	Independent validation	0.8764465870680568	1	0	1
p1509	Ethiopia	2019	SRS8665209	AF	Daron et al 2021	Independent validation	0.9982506278082328	1	0	1
PV_AFEG-A1	Ethiopia	2017-18	ERR5740701	AF	Benavente et al 2021	Independent validation	0.9946425340682964	1	0	1
PV_AFEG-A2	Ethiopia	2017-18	ERR5740702	AF	Benavente et al 2021	Independent validation	0.9969678108159596	1	0	1
PV_AFEG-B3	Ethiopia	2017-18	ERR5740709	AF	Benavente et al 2021	Independent validation	0.99629	1	0	1
PV_AFEG-B4	Ethiopia	2017-18	ERR5740710	AF	Benavente et al 2021	Independent validation	0.9965722884652122	1	0	1
PV_AFEG-C6	Ethiopia	2017-18	ERR5740727	AF	Benavente et al 2021	Independent validation	0.9968675970794232	1	0	1
PV_AFEG-E4	Guyana	2017-18	ERR5740745	SAM	Benavente et al 2021	Independent validation	0.995417	1	0	1
PV_AFEG-E5	Guyana	2017-18	ERR5740746	SAM	Benavente et al 2021	Independent validation	0.9962749264341488	1	0	1
PV_AFEG-E6	Guyana	2017-18	ERR5740747	SAM	Benavente et al 2021	Independent validation	0.9952578903851164	1	0	1
PV_IND-A2	India	2017-18	ERR5740774	WAS	Benavente et al 2021	Independent validation	0.8085561826879966	1	0	1
PV_IND-A4	India	2017-18	ERR5740775	WAS	Benavente et al 2021	Independent validation	0.9964783087275656	1	0	1
PV_IND-A5	India	2017-18	ERR5740776	WAS	Benavente et al 2021	Independent validation	0.994443	1	0	1
PV_IND-A6	India	2017-18	ERR5740777	WAS	Benavente et al 2021	Independent validation	0.9138770788448892	1	0	1
PV_IND-A7	India	2017-18	ERR5740778	WAS	Benavente et al 2021	Independent validation	0.9947968661761084	1	0	1
PV_IND-A8	India	2017-18	ERR5740779	WAS	Benavente et al 2021	Independent validation	0.9905117363861106	1	0	1
PV_IND-A9	India	2017-18	ERR5740780	WAS	Benavente et al 2021	Independent validation	0.9462739918446014	1	0	1
PV_IND-B2	India	2017-18	ERR5740782	WAS	Benavente et al 2021	Independent validation	0.9961512370602348	1	0	1
PV_IND-B3	India	2017-18	ERR5740783	WAS	Benavente et al 2021	Independent validation	0.934998	1	0	1
PV_IND-B4	India	2017-18	ERR5740784	WAS	Benavente et al 2021	Independent validation	0.8286368874540999	1	0	1
PV_IND-B5	India	2017-18	ERR5740785	WAS	Benavente et al 2021	Independent validation	0.9957423168131978	1	0	1
PV_IND-B6	India	2017-18	ERR5740786	WAS	Benavente et al 2021	Independent validation	0.9957128210216796	1	0	1
PV_IND-B7	India	2017-18	ERR5740787	WAS	Benavente et al 2021	Independent validation	0.996605	1	0	1
PV_IND-B8	India	2017-18	ERR5740788	WAS	Benavente et al 2021	Independent validation	0.9957228704089286	1	0	1
PV_IND-C2	India	2017-18	ERR5740790	WAS	Benavente et al 2021	Independent validation	0.8696338501954215	1	0	1
PV_IND-C3	India	2017-18	ERR5740791	WAS	Benavente et al 2021	Independent validation	0.9967970735556744	1	0	1
PV_IND-C4	India	2017-18	ERR5740792	WAS	Benavente et al 2021	Independent validation	0.9923248168584348	1	0	1
PV_IND-C5	India	2017-18	ERR5740793	WAS	Benavente et al 2021	Independent validation	0.9966681860412456	1	0	1
PV_IND-C6	India	2017-18	ERR5740794	WAS	Benavente et al 2021	Independent validation	0.9962475299688112	1	0	1
PV_IND-C7	India	2017-18	ERR5740795	WAS	Benavente et al 2021	Independent validation	0.9940867333973604	1	0	1
PV_IND-C8	India	2017-18	ERR5740796	WAS	Benavente et al 2021	Independent validation	0.996874	1	0	1
PV_IND-D2	India	2017-18	ERR5740798	WAS	Benavente et al 2021	Independent validation	0.9958031595768762	1	0	1
PV_IND-D4	India	2017-18	ERR5740800	WAS	Benavente et al 2021	Independent validation	0.9959963905721316	1	0	1
PV_IND-D6	India	2017-18	ERR5740802	WAS	Benavente et al 2021	Independent validation	0.996133	1	0	1
PV_IND-D7	India	2017-18	ERR5740803	WAS	Benavente et al 2021	Independent validation	0.9938769173677988	1	0	1
PV_IND-D8	India	2017-18	ERR5740804	WAS	Benavente et al 2021	Independent validation	0.9964272137879356	1	0	1
PV_IND-E1	India	2017-18	ERR5740805	WAS	Benavente et al 2021	Independent validation	0.9955282570673132	1	0	1
PV_IND-E2	India	2017-18	ERR5740806	WAS	Benavente et al 2021	Independent validation	0.8405957488552191	1	0	1
PV_IND-E3	India	2017-18	ERR5740807	WAS	Benavente et al 2021	Independent validation	0.9936306326515584	1	0	1
PV_IND-E4	India	2017-18	ERR5740808	WAS	Benavente et al 2021	Independent validation	0.9959925804794338	1	0	1
PV_IND-E6	India	2017-18	ERR5740810	WAS	Benavente et al 2021	Independent validation	0.9951011396934027	1	0	1
PV_IND-E7	India	2017-18	ERR5740811	WAS	Benavente et al 2021	Independent validation	0.9965143528849878	1	0	1
PV_IND-E8	India	2017-18	ERR5740812	WAS	Benavente et al 2021	Independent validation	0.9968846475688022	1	0	1
p0488	Madagascar	2019	SRR570031	AF	Chan et al 2012; Daron et al 2021	Independent validation	0.8721080803275753	1	0	1
p0492	Madagascar	2019	SRR572651	AF	Chan et al 2012; Daron et al 2021	Independent validation	0.7020800237427264	1	0	1
p0495	Madagascar	2019	SRR828416	AF	Chan et al 2012; Daron et al 2021	Independent validation	0.840785	1	0	1
p1500	Mauritania	2019	SRS8665210	AF	Daron et al 2021	Independent validation	0.998047	1	0	1
p1504	Mauritania	2019	SRS8665211	AF	Daron et al 2021	Independent validation	0.8100460849363733	1	0	1
p1505	Mauritania	2019	SRS8665212	AF	Daron et al 2021	Independent validation	0.996376	1	0	1
p1506	Mauritania	2019	SRS8665213	AF	Daron et al 2021	Independent validation	0.9979994801863572	1	0	1
p1510	Mauritania	2019	SRS8665215	AF	Daron et al 2021	Independent validation	0.99759	1	0	1
p1511	Mauritania	2019	SRS8665214	AF	Daron et al 2021	Independent validation	0.9977832081527624	1	0	1
p1513	Mauritania	2019	SRS8665218	AF	Daron et al 2021	Independent validation	0.997741	1	0	1
p1515	Mauritania	2019	SRS8665220	AF	Daron et al 2021	Independent validation	0.9983320886859672	1	0	1
p1518	Mauritania	2019	SRS8665222	AF	Daron et al 2021	Independent validation	0.9982522550078068	1	0	1
p1519	Mauritania	2019	SRS8665224	AF	Daron et al 2021	Independent validation	0.98121	1	0	1
PV_PK-A1	Pakistan	2017-18	ERR5740814	WAS	Benavente et al 2021	Independent validation	0.996644	1	0	1
PV_PK-A2	Pakistan	2017-18	ERR5740815	WAS	Benavente et al 2021	Independent validation	0.9955212992571284	1	0	1
PV_PK-A3	Pakistan	2017-18	ERR5740816	WAS	Benavente et al 2021	Independent validation	0.9962933226303003	1	0	1
PV_PK-A4	Pakistan	2017-18	ERR5740817	WAS	Benavente et al 2021	Independent validation	0.996968	1	0	1
PV_PK-A5	Pakistan	2017-18	ERR5740818	WAS	Benavente et al 2021	Independent validation	0.9929479978241952	1	0	1
PV_PK-A6	Pakistan	2017-18	ERR5740819	WAS	Benavente et al 2021	Independent validation	0.8754137142195207	1	0	1
PV_PK-A7	Pakistan	2017-18	ERR5740820	WAS	Benavente et al 2021	Independent validation	0.8135395372320342	1	0	1
PV_PK-A8	Pakistan	2017-18	ERR5740821	WAS	Benavente et al 2021	Independent validation	0.9956175116853856	1	0	1
PV_PK-B1	Pakistan	2017-18	ERR5740822	WAS	Benavente et al 2021	Independent validation	0.9971090150687836	1	0	1
PV_PK-B2	Pakistan	2017-18	ERR5740823	WAS	Benavente et al 2021	Independent validation	0.9958600612183716	1	0	1
PV_PK-B3	Pakistan	2017-18	ERR5740824	WAS	Benavente et al 2021	Independent validation	0.9937088697647196	1	0	1
PV_PK-B4	Pakistan	2017-18	ERR5740825	WAS	Benavente et al 2021	Independent validation	0.9969171301916906	1	0	1
PV_PK-B5	Pakistan	2017-18	ERR5740826	WAS	Benavente et al 2021	Independent validation	0.9949644108498188	1	0	1
PV_PK-B8	Pakistan	2017-18	ERR5740829	WAS	Benavente et al 2021	Independent validation	0.8857633496341408	1	0	1
PV_PK-C1	Pakistan	2017-18	ERR5740830	WAS	Benavente et al 2021	Independent validation	0.9955487163597082	1	0	1
PV_PK-C2	Pakistan	2017-18	ERR5740831	WAS	Benavente et al 2021	Independent validation	0.8965699802605599	1	0	1
PV_PK-C3	Pakistan	2017-18	ERR5740832	WAS	Benavente et al 2021	Independent validation	0.9952321323565572	1	0	1
PV_PK-C4	Pakistan	2017-18	ERR5740833	WAS	Benavente et al 2021	Independent validation	0.9969741755064234	1	0	1
PV_PK-C5	Pakistan	2017-18	ERR5740834	WAS	Benavente et al 2021	Independent validation	0.9967211927789924	1	0	1
PV_PK-C6	Pakistan	2017-18	ERR5740835	WAS	Benavente et al 2021	Independent validation	0.9943876866646127	1	0	1
PV_PK-C7	Pakistan	2017-18	ERR5740836	WAS	Benavente et al 2021	Independent validation	0.9951992882147268	1	0	1
PV_PK-C8	Pakistan	2017-18	ERR5740837	WAS	Benavente et al 2021	Independent validation	0.995346	1	0	1
PV_PK-D5	Pakistan	2017-18	ERR5740842	WAS	Benavente et al 2021	Independent validation	0.995698	1	0	1
PV_PK-D6	Pakistan	2017-18	ERR5740843	WAS	Benavente et al 2021	Independent validation	0.9953495416781154	1	0	1
PV_PK-D7	Pakistan	2017-18	ERR5740844	WAS	Benavente et al 2021	Independent validation	0.9943894625611308	1	0	1
PV_PK-D8	Pakistan	2017-18	ERR5740845	WAS	Benavente et al 2021	Independent validation	0.995681	1	0	1
PV_PK-E1	Pakistan	2017-18	ERR5740846	WAS	Benavente et al 2021	Independent validation	0.9969474957924888	1	0	1
PV_PK-E2	Pakistan	2017-18	ERR5740847	WAS	Benavente et al 2021	Independent validation	0.993529	1	0	1
PV_PK-E3	Pakistan	2017-18	ERR5740848	WAS	Benavente et al 2021	Independent validation	0.8681819363479115	1	0	1
PV_PK-E4	Pakistan	2017-18	ERR5740849	WAS	Benavente et al 2021	Independent validation	0.9961424575707044	1	0	1
PV_PK-E5	Pakistan	2017-18	ERR5740850	WAS	Benavente et al 2021	Independent validation	0.996936	1	0	1
PvPAkA1	Pakistan	2019	ERR5740855	WAS	Benavente et al 2021	Independent validation	0.9983477883735504	1	0	1
DA19	Panama	2019	SRR12383689	SAM	Buyon et al 2020	Independent validation	0.9981231795198694	1	0	0
DA26	Panama	2019	SRR12383678	SAM	Buyon et al 2020	Independent validation	0.9975105378963812	1	0	0
NicanorPv_	Panama	2019	SRR12383656	SAM	Buyon et al 2020	Independent validation	0.9974852549183784	1	0	0
NicanorPv_12968	Panama	2019	SRR12383645	SAM	Buyon et al 2020	Independent validation	0.9979217475277028	1	0	0
NicanorPv_12971	Panama	2019	SRR12383635	SAM	Buyon et al 2020	Independent validation	0.9974490033584498	1	0	0
NicanorPv_12974	Panama	2019	SRR12383634	SAM	Buyon et al 2020	Independent validation	0.9976631518093688	1	0	0
NicanorPv_12975	Panama	2019	SRR12383633	SAM	Buyon et al 2020	Independent validation	0.9977997310011284	1	0	0
NicanorPv_12977	Panama	2019	SRR12383632	SAM	Buyon et al 2020	Independent validation	0.9976294625500366	1	0	0
NicanorPv_12979	Panama	2019	SRR12383688	SAM	Buyon et al 2020	Independent validation	0.9974259655864276	1	0	0
NicanorPv_12980	Panama	2019	SRR12383687	SAM	Buyon et al 2020	Independent validation	0.9981322087833432	1	0	0
NicanorPv_12981	Panama	2019	SRR12383686	SAM	Buyon et al 2020	Independent validation	0.9972594815805832	1	0	0
NicanorPv_12982	Panama	2019	SRR12383685	SAM	Buyon et al 2020	Independent validation	0.9975428348936196	1	0	0
NicanorPv_12986	Panama	2019	SRR12383684	SAM	Buyon et al 2020	Independent validation	0.9977197397641742	1	0	0
NicanorPv_12987	Panama	2019	SRR12383683	SAM	Buyon et al 2020	Independent validation	0.9979845557044318	1	0	0
NicanorPv_12995	Panama	2019	SRR12383682	SAM	Buyon et al 2020	Independent validation	0.9972536613031844	1	0	0
NicanorPv_12997	Panama	2019	SRR12383681	SAM	Buyon et al 2020	Independent validation	0.9973369735152708	1	0	0
NicanorPv_12998	Panama	2019	SRR12383680	SAM	Buyon et al 2020	Independent validation	0.9979418765987536	1	0	0
NicanorPv_13007	Panama	2019	SRR12383677	SAM	Buyon et al 2020	Independent validation	0.9975830337977888	1	0	0
NicanorPv_13008	Panama	2019	SRR12383676	SAM	Buyon et al 2020	Independent validation	0.9973861195413364	1	0	0
NicanorPv_13012	Panama	2019	SRR12383674	SAM	Buyon et al 2020	Independent validation	0.9976455845272908	1	0	0
NicanorPv_13013	Panama	2019	SRR12383673	SAM	Buyon et al 2020	Independent validation	0.9975669342650838	1	0	0
NicanorPv_13030	Panama	2019	SRR12383670	SAM	Buyon et al 2020	Independent validation	0.9972720551393098	1	0	0
PE11	Panama	2019	SRR12383666	SAM	Buyon et al 2020	Independent validation	0.9975754561014476	1	0	0
PM06	Panama	2019	SRR12383662	SAM	Buyon et al 2020	Independent validation	0.9975745459463368	1	0	0
PM13	Panama	2019	SRR12383655	SAM	Buyon et al 2020	Independent validation	0.9979506320662728	1	0	0
PO03	Panama	2019	SRR12383652	SAM	Buyon et al 2020	Independent validation	0.9980533477807072	1	0	0
PO07	Panama	2019	SRR12383650	SAM	Buyon et al 2020	Independent validation	0.9866097141390962	1	0	0
V322	Panama	2019	SRR12383649	SAM	Buyon et al 2020	Independent validation	0.9977146223949755	1	0	0
VE023	Panama	2019	SRR12383648	SAM	Buyon et al 2020	Independent validation	0.9975255486012168	1	0	0
VE024	Panama	2019	SRR12383647	SAM	Buyon et al 2020	Independent validation	0.9985002859984196	1	0	0
VE025	Panama	2019	SRR12383646	SAM	Buyon et al 2020	Independent validation	0.9972395965031172	1	0	0
VE07	Panama	2019	SRR12383643	SAM	Buyon et al 2020	Independent validation	0.997618	1	0	0
VE16	Panama	2019	SRR12383637	SAM	Buyon et al 2020	Independent validation	0.9978691461299488	1	0	0
p0496	Papua New Guinea	2019	SRR828528	OCE	Chan et al 2012; Daron et al 2021	Independent validation	0.8020112142320789	1	0	0
PV_PHI-C3	Philippines	2017-18	ERR5740813	MSEA	Benavente et al 2021	Independent validation	0.9760696948492836	1	0	0
p1501	Sudan	2019	SRS8665227	AF	Daron et al 2021	Independent validation	0.9979493511042744	1	0	1
p1502	Sudan	2019	SRS8665226	AF	Daron et al 2021	Independent validation	0.9978086683007028	1	0	1
p1503	Sudan	2019	SRS8665225	AF	Daron et al 2021	Independent validation	0.9959697066177924	1	0	1
PV_AFEG-BC1	Sudan	2017-18	ERR5740714	AF	Benavente et al 2021	Independent validation	0.9858231439361862	1	0	1
PV_AFEG-BC4	Sudan	2017-18	ERR5740717	AF	Benavente et al 2021	Independent validation	0.9967038608165364	1	0	1
PV_AFEG-BC5	Sudan	2017-18	ERR5740718	AF	Benavente et al 2021	Independent validation	0.9964599263135973	1	0	1
PV_AFEG-C7	Sudan	2017-18	ERR5740728	AF	Benavente et al 2021	Independent validation	0.9965877044289168	1	0	1
PVE2	Sudan	2019	ERR5740852	AF	Benavente et al 2021	Independent validation	0.9982082126234112	1	0	1
PV_AFEG-A3	Uganda	2017-18	ERR5740703	AF	Benavente et al 2021	Independent validation	0.9961051052645196	1	0	1
PV_AFEG-A7	Uganda	2017-18	ERR5740705	AF	Benavente et al 2021	Independent validation	0.9944234028728136	1	0	1
PV_AFEG-A8	Uganda	2017-18	ERR5740706	AF	Benavente et al 2021	Independent validation	0.997678	1	0	1
