# Supplementary material for: Lineage-informative microhaplotypes for recurrence classification and spatio-temporal surveillance of Plasmodium vivax malaria parasites
Source: Nat Commun. 2024 Aug 8;15:6757. doi: 10.1038/s41467-024-51015-3 (PMC11310204; doi:10.1038/s41467-024-51015-3)
Supplement: Supplementary file 5 — Supplementary Dataset 2 [file 41467_2024_51015_MOESM5_ESM.xlsx]

## Sheet: random mhaps
Amplicon_name	Chr	Start	Stop	length	midpoint pos	chrom	distances	mean global heterozygosity
PvP01_01_v1:388122:41,75	PvP01_01_v1	388122	388197	75	388160	1	86679	0.783169
PvP01_01_v1:474801:71,72,75	PvP01_01_v1	474801	474876	75	474838	1	73702.5	0.709303
PvP01_01_v1:548492:8,98	PvP01_01_v1	548492	548590	98	548541	1	250758	0.643728
PvP01_01_v1:799267:55,63	PvP01_01_v1	799267	799330	63	799298	1	Inf	0.751886
PvP01_02_v1:212448:1,45	PvP01_02_v1	212448	212493	45	212470	2	115049	0.679516
PvP01_02_v1:327451:102,137	PvP01_02_v1	327451	327588	137	327520	2	105778	0.66802
PvP01_02_v1:433219:2,156	PvP01_02_v1	433219	433375	156	433297	2	292924	0.665604
PvP01_02_v1:726207:6,10,13,22,29	PvP01_02_v1	726207	726236	29	726222	2	Inf	0.736963
PvP01_03_v1:125651:7,23,25,45,78,128,144	PvP01_03_v1	125651	125795	144	125723	3	345154	0.605491
PvP01_03_v1:470818:5,113,118	PvP01_03_v1	470818	470936	118	470877	3	243820	0.682213
PvP01_03_v1:714612:3,91,96,170	PvP01_03_v1	714612	714782	170	714697	3	48936	0.656276
PvP01_03_v1:763606:52,54	PvP01_03_v1	763606	763660	54	763633	3	Inf	0.627732
PvP01_04_v1:317777:49,55	PvP01_04_v1	317777	317832	55	317804	4	189220	0.620504
PvP01_04_v1:506969:32,39,101,110	PvP01_04_v1	506969	507079	110	507024	4	346879	0.743193
PvP01_04_v1:853862:38,82	PvP01_04_v1	853862	853944	82	853903	4	Inf	0.627981
PvP01_05_v1:180909:25	PvP01_05_v1	180909	180934	25	180922	5	109543	0.819777
PvP01_05_v1:290397:35,36,135	PvP01_05_v1	290397	290532	135	290464	5	431587	0.644748
PvP01_05_v1:722014:30,53,75	PvP01_05_v1	722014	722089	75	722052	5	403663	0.619716
PvP01_05_v1:1125681:18,67	PvP01_05_v1	1125681	1125748	67	1.12571e+06	5	226419	0.751447
PvP01_05_v1:1352102:45,57,63	PvP01_05_v1	1352102	1352165	63	1.35213e+06	5	Inf	0.705982
PvP01_06_v1:153461:3,11,19,24,25,113	PvP01_06_v1	153461	153574	113	153518	6	119236	0.631783
PvP01_06_v1:272691:56,100,124	PvP01_06_v1	272691	272815	124	272753	6	397891	0.821162
PvP01_06_v1:670615:56,58	PvP01_06_v1	670615	670673	58	670644	6	301954	0.759283
PvP01_06_v1:972551:10,57,93	PvP01_06_v1	972551	972644	93	972598	6	Inf	0.809846
PvP01_07_v1:78144:4,11,28	PvP01_07_v1	78144	78172	28	78158	7	418672	0.720682
PvP01_07_v1:496802:45,57	PvP01_07_v1	496802	496859	57	496830	7	54495.5	0.757554
PvP01_07_v1:551254:93,144	PvP01_07_v1	551254	551398	144	551326	7	375390	0.799461
PvP01_07_v1:926658:72,80,116	PvP01_07_v1	926658	926774	116	926716	7	151502	0.64212
PvP01_07_v1:1078148:35,141	PvP01_07_v1	1078148	1078289	141	1.07822e+06	7	140756	0.684984
PvP01_07_v1:1218912:54,83,124	PvP01_07_v1	1218912	1219036	124	1218974	7	231962	0.764815
PvP01_07_v1:1450914:41,44	PvP01_07_v1	1450914	1450958	44	1450936	7	Inf	0.817392
PvP01_08_v1:29768:25,33,67,68,75	PvP01_08_v1	29768	29843	75	29805.5	8	138886	0.779473
PvP01_08_v1:168663:2,58	PvP01_08_v1	168663	168721	58	168692	8	619367	0.694655
PvP01_08_v1:788059:0	PvP01_08_v1	788059	788059	0	788059	8	204596	0.631502
PvP01_08_v1:992651:1,8	PvP01_08_v1	992651	992659	8	992655	8	164920	0.684793
PvP01_08_v1:1157515:92,119	PvP01_08_v1	1157515	1157634	119	1.15757e+06	8	246271	0.670136
PvP01_08_v1:1403808:3,44,75	PvP01_08_v1	1403808	1403883	75	1.40385e+06	8	100906	0.623518
PvP01_08_v1:1504660:181,182,183	PvP01_08_v1	1504660	1504843	183	1.50475e+06	8	Inf	0.809761
PvP01_09_v1:264627:11,18,19,25,29,44,57,71	PvP01_09_v1	264627	264698	71	264662	9	183940	0.787024
PvP01_09_v1:448575:26,55	PvP01_09_v1	448575	448630	55	448602	9	321098	0.733156
PvP01_09_v1:769648:13,104	PvP01_09_v1	769648	769752	104	769700	9	123168	0.643342
PvP01_09_v1:892845:7,10,46	PvP01_09_v1	892845	892891	46	892868	9	210892	0.699901
PvP01_09_v1:1103730:37,59	PvP01_09_v1	1103730	1103789	59	1.10376e+06	9	255620	0.725283
PvP01_09_v1:1359363:15,17,28,32	PvP01_09_v1	1359363	1359395	32	1359379	9	329275	0.767575
PvP01_09_v1:1688612:38,84	PvP01_09_v1	1688612	1688696	84	1688654	9	175964	0.642173
PvP01_09_v1:1864595:20,47	PvP01_09_v1	1864595	1864642	47	1.86462e+06	9	285922	0.739565
PvP01_09_v1:2150511:10,58,60	PvP01_09_v1	2150511	2150571	60	2150541	9	Inf	0.781059
PvP01_10_v1:161226:40,99	PvP01_10_v1	161226	161325	99	161276	10	93131	0.699573
PvP01_10_v1:254401:8,10,11	PvP01_10_v1	254401	254412	11	254406	10	457464	0.659972
PvP01_10_v1:711866:1,9	PvP01_10_v1	711866	711875	9	711870	10	137022	0.695226
PvP01_10_v1:848869:44,47	PvP01_10_v1	848869	848916	47	848892	10	220063	0.618849
PvP01_10_v1:1068892:126,127	PvP01_10_v1	1068892	1069019	127	1.06896e+06	10	174070	0.749242
PvP01_10_v1:1242990:50,70	PvP01_10_v1	1242990	1243060	70	1243025	10	165110	0.731052
PvP01_10_v1:1408101:54,69	PvP01_10_v1	1408101	1408170	69	1.40814e+06	10	Inf	0.687242
PvP01_11_v1:75771:7,9,11,19,27	PvP01_11_v1	75771	75798	27	75784.5	11	102150	0.703655
PvP01_11_v1:177899:67,72	PvP01_11_v1	177899	177971	72	177935	11	499472	0.612403
PvP01_11_v1:677373:68	PvP01_11_v1	677373	677441	68	677407	11	239167	0.784813
PvP01_11_v1:916516:105,116	PvP01_11_v1	916516	916632	116	916574	11	237112	0.732596
PvP01_11_v1:1153667:36,39	PvP01_11_v1	1153667	1153706	39	1.15369e+06	11	253736	0.619213
PvP01_11_v1:1407415:9,14	PvP01_11_v1	1407415	1407429	14	1407422	11	149958	0.686872
PvP01_11_v1:1557314:1,131,133	PvP01_11_v1	1557314	1557447	133	1.55738e+06	11	288588	0.682414
PvP01_11_v1:1845902:66,133	PvP01_11_v1	1845902	1846035	133	1.84597e+06	11	155585	0.705474
PvP01_11_v1:2001516:1,60,75	PvP01_11_v1	2001516	2001591	75	2.00155e+06	11	Inf	0.785009
PvP01_12_v1:324221:11,21	PvP01_12_v1	324221	324242	21	324232	12	208864	0.711455
PvP01_12_v1:533091:3,10	PvP01_12_v1	533091	533101	10	533096	12	138136	0.825424
PvP01_12_v1:671184:74,96	PvP01_12_v1	671184	671280	96	671232	12	111769	0.680653
PvP01_12_v1:782924:114,154	PvP01_12_v1	782924	783078	154	783001	12	215292	0.688405
PvP01_12_v1:998257:9,73	PvP01_12_v1	998257	998330	73	998294	12	293074	0.781128
PvP01_12_v1:1291328:37,79	PvP01_12_v1	1291328	1291407	79	1.29137e+06	12	220192	0.768971
PvP01_12_v1:1511535:48	PvP01_12_v1	1511535	1511583	48	1511559	12	369054	0.741294
PvP01_12_v1:1880554:10,27,118	PvP01_12_v1	1880554	1880672	118	1880613	12	65361.5	0.801771
PvP01_12_v1:1945903:56,143	PvP01_12_v1	1945903	1946046	143	1.94597e+06	12	162574	0.708272
PvP01_12_v1:2108486:1,125	PvP01_12_v1	2108486	2108611	125	2.10855e+06	12	357456	0.601684
PvP01_12_v1:2465992:3,24	PvP01_12_v1	2465992	2466016	24	2466004	12	258042	0.725833
PvP01_12_v1:2724028:32,35	PvP01_12_v1	2724028	2724063	35	2.72405e+06	12	263645	0.732099
PvP01_12_v1:2987653:8,14,46,53,60,75	PvP01_12_v1	2987653	2987728	75	2.98769e+06	12	Inf	0.626341
PvP01_13_v1:167461:2,36,50,52	PvP01_13_v1	167461	167513	52	167487	13	214016	0.720767
PvP01_13_v1:381465:1,48,77	PvP01_13_v1	381465	381542	77	381504	13	104404	0.648143
PvP01_13_v1:485831:2,152	PvP01_13_v1	485831	485983	152	485907	13	307033	0.820924
PvP01_13_v1:792891:2,84,96,98	PvP01_13_v1	792891	792989	98	792940	13	252596	0.677576
PvP01_13_v1:1045517:12,38	PvP01_13_v1	1045517	1045555	38	1045536	13	197156	0.650063
PvP01_13_v1:1242603:128,177	PvP01_13_v1	1242603	1242780	177	1.24269e+06	13	289904	0.791719
PvP01_13_v1:1532512:166	PvP01_13_v1	1532512	1532678	166	1532595	13	229714	0.698901
PvP01_13_v1:1762262:81,82,93	PvP01_13_v1	1762262	1762355	93	1.76231e+06	13	223485	0.705977
PvP01_13_v1:1985773:3,41	PvP01_13_v1	1985773	1985814	41	1.98579e+06	13	Inf	0.669644
PvP01_14_v1:56853:13,28,168	PvP01_14_v1	56853	57021	168	56937	14	193380	0.684994
PvP01_14_v1:250236:40,48,162	PvP01_14_v1	250236	250398	162	250317	14	431725	0.671468
PvP01_14_v1:682003:70,71,78	PvP01_14_v1	682003	682081	78	682042	14	524510	0.735932
PvP01_14_v1:1206463:102,179	PvP01_14_v1	1206463	1206642	179	1.20655e+06	14	339691	0.692048
PvP01_14_v1:1546238:9,11	PvP01_14_v1	1546238	1546249	11	1.54624e+06	14	220839	0.765581
PvP01_14_v1:1767068:24,29	PvP01_14_v1	1767068	1767097	29	1.76708e+06	14	120575	0.665075
PvP01_14_v1:1887638:6,39	PvP01_14_v1	1887638	1887677	39	1.88766e+06	14	141860	0.740538
PvP01_14_v1:2029491:36,42,54	PvP01_14_v1	2029491	2029545	54	2029518	14	160206	0.616919
PvP01_14_v1:2189681:9,83,86	PvP01_14_v1	2189681	2189767	86	2189724	14	116910	0.613317
PvP01_14_v1:2306580:46,108	PvP01_14_v1	2306580	2306688	108	2306634	14	393432	0.644965
PvP01_14_v1:2700015:30,102	PvP01_14_v1	2700015	2700117	102	2700066	14	161984	0.809032
PvP01_14_v1:2861966:60,61,105,116,168	PvP01_14_v1	2861966	2862134	168	2862050	14	148184	0.7143
PvP01_14_v1:3010177:11,72,86,88,92,97,99,100,114	PvP01_14_v1	3010177	3010291	114	3010234	14	Inf	0.733495
								0.716521
								0.713697
								0.708138
								random
								0.601684
								0.825424

## Sheet: high-diversity mhaps
Amplicon_name	Chr	Start	Stop	length	midpoint pos	chrom	distances	mean global heterozygosity
PvP01_01_v1:395356:98,125,138,153,165	PvP01_01_v1	395356	395521	165	395438	1	88371	0.833488
PvP01_01_v1:483736:1,84,147	PvP01_01_v1	483736	483883	147	483810	1	128478	0.795373
PvP01_01_v1:612226:69,72,122	PvP01_01_v1	612226	612348	122	612287	1	159866	0.867256
PvP01_01_v1:772094:42,60,64,65,117	PvP01_01_v1	772094	772211	117	772152	1	Inf	0.889566
PvP01_02_v1:213959:15,97,174	PvP01_02_v1	213959	214133	174	214046	2	113600	0.769658
PvP01_02_v1:327553:35,63,129,186	PvP01_02_v1	327553	327739	186	327646	2	332893	0.842075
PvP01_02_v1:660464:63,132,150	PvP01_02_v1	660464	660614	150	660539	2	65682.5	0.823002
PvP01_02_v1:726207:6,10,13,22,29	PvP01_02_v1	726207	726236	29	726222	2	Inf	0.783951
PvP01_03_v1:178938:83,84,152,156	PvP01_03_v1	178938	179094	156	179016	3	73100	0.610065
PvP01_03_v1:252062:6,8,32,35,41,91,97,108	PvP01_03_v1	252062	252170	108	252116	3	284550	0.880201
PvP01_03_v1:536621:9,30,36,90	PvP01_03_v1	536621	536711	90	536666	3	295264	0.775961
PvP01_03_v1:831863:12,111,135	PvP01_03_v1	831863	831998	135	831930	3	Inf	0.892601
PvP01_04_v1:361788:102,105,111	PvP01_04_v1	361788	361899	111	361844	4	138375	0.794733
PvP01_04_v1:500161:14,43,44,105,112,115	PvP01_04_v1	500161	500276	115	500218	4	262949	0.894415
PvP01_04_v1:763111:1,26,29,41,48,92,113	PvP01_04_v1	763111	763224	113	763168	4	88623.5	0.928828
PvP01_04_v1:851725:129,131,132	PvP01_04_v1	851725	851857	132	851791	4	Inf	0.814806
PvP01_05_v1:170477:34,57,70	PvP01_05_v1	170477	170547	70	170512	5	319710	0.817402
PvP01_05_v1:490199:21,24,45	PvP01_05_v1	490199	490244	45	490222	5	10877	0.775676
PvP01_05_v1:501009:4,6,132,179	PvP01_05_v1	501009	501188	179	501098	5	275802	0.825033
PvP01_05_v1:776829:129,135,144	PvP01_05_v1	776829	776973	144	776901	5	316342	0.798821
PvP01_05_v1:1093159:37,48,108,116,168	PvP01_05_v1	1093159	1093327	168	1093243	5	276223	0.868097
PvP01_05_v1:1369384:7,52,99,114,121,126,136,164	PvP01_05_v1	1369384	1369548	164	1369466	5	Inf	0.961687
PvP01_06_v1:131455:6,51,179	PvP01_06_v1	131455	131634	179	131544	6	154798	0.854867
PvP01_06_v1:286251:5,6,28,75,168,179,184	PvP01_06_v1	286251	286435	184	286343	6	244982	0.935047
PvP01_06_v1:531257:13,32,37,46,102,113,133,136	PvP01_06_v1	531257	531393	136	531325	6	451920	0.919167
PvP01_06_v1:983158:17,19,24,35,117,136,175	PvP01_06_v1	983158	983333	175	983246	6	Inf	0.906334
PvP01_07_v1:78144:4,11,28,79,127,130,136,156	PvP01_07_v1	78144	78300	156	78222	7	418345	0.911965
PvP01_07_v1:496521:26,31,44,92	PvP01_07_v1	496521	496613	92	496567	7	200937	0.741009
PvP01_07_v1:697429:4,64,70,150	PvP01_07_v1	697429	697579	150	697504	7	134798	0.901257
PvP01_07_v1:832234:52,73,75,79,120,137	PvP01_07_v1	832234	832371	137	832302	7	290964	0.893579
PvP01_07_v1:1123203:97,100,127	PvP01_07_v1	1123203	1123330	127	1.12327e+06	7	96750.5	0.829538
PvP01_07_v1:1219957:1,4,115,120	PvP01_07_v1	1219957	1220077	120	1220017	7	207190	0.871693
PvP01_07_v1:1427122:4,48,49,85,169	PvP01_07_v1	1427122	1427291	169	1.42721e+06	7	Inf	0.917607
PvP01_08_v1:35474:58,97,149	PvP01_08_v1	35474	35623	149	35548.5	8	133058	0.884283
PvP01_08_v1:168548:9,115,117	PvP01_08_v1	168548	168665	117	168606	8	653837	0.746111
PvP01_08_v1:822407:5,6,54,73	PvP01_08_v1	822407	822480	73	822444	8	195718	0.727075
PvP01_08_v1:1018074:159,167,174	PvP01_08_v1	1018074	1018248	174	1018161	8	261690	0.843879
PvP01_08_v1:1279760:72,117,180,183	PvP01_08_v1	1279760	1279943	183	1.27985e+06	8	123986	0.875659
PvP01_08_v1:1403793:15,18,59,90	PvP01_08_v1	1403793	1403883	90	1403838	8	65224	0.874242
PvP01_08_v1:1468976:11,21,22,172	PvP01_08_v1	1468976	1469148	172	1469062	8	Inf	0.861963
PvP01_09_v1:264726:60,78,79,86,122,133,134,151,171	PvP01_09_v1	264726	264897	171	264812	9	184080	0.850615
PvP01_09_v1:448825:21,34,134	PvP01_09_v1	448825	448959	134	448892	9	307468	0.839283
PvP01_09_v1:756313:21,49,94	PvP01_09_v1	756313	756407	94	756360	9	86216.5	0.842747
PvP01_09_v1:842508:56,136,137	PvP01_09_v1	842508	842645	137	842576	9	323076	0.819084
PvP01_09_v1:1165617:23,56,72	PvP01_09_v1	1165617	1165689	72	1165653	9	294012	0.851736
PvP01_09_v1:1459601:14,53,88,112,116,128	PvP01_09_v1	1459601	1459729	128	1459665	9	228989	0.890761
PvP01_09_v1:1688612:38,84	PvP01_09_v1	1688612	1688696	84	1688654	9	175964	0.781059
PvP01_09_v1:1864595:20,47	PvP01_09_v1	1864595	1864642	47	1.86462e+06	9	286296	0.699573
PvP01_09_v1:2150872:7,29,45,78,80,84	PvP01_09_v1	2150872	2150956	84	2150914	9	Inf	0.878133
PvP01_10_v1:203317:48,142,144,159,164	PvP01_10_v1	203317	203481	164	203399	10	50989.5	0.833869
PvP01_10_v1:254365:28,36,44,46,47	PvP01_10_v1	254365	254412	47	254388	10	470701	0.698346
PvP01_10_v1:725010:6,64,159	PvP01_10_v1	725010	725169	159	725090	10	209470	0.799265
PvP01_10_v1:934473:36,73,131,173	PvP01_10_v1	934473	934646	173	934560	10	163302	0.82003
PvP01_10_v1:1097784:23,87,156	PvP01_10_v1	1097784	1097940	156	1097862	10	173640	0.880608
PvP01_10_v1:1271499:6	PvP01_10_v1	1271499	1271505	6	1271502	10	115451	0.739131
PvP01_10_v1:1386873:3,24,74,111,150,160	PvP01_10_v1	1386873	1387033	160	1386953	10	Inf	0.781746
PvP01_11_v1:75659:36,112,119,121,123,131,139	PvP01_11_v1	75659	75798	139	75728.5	11	102206	0.864031
PvP01_11_v1:177899:67,72	PvP01_11_v1	177899	177971	72	177935	11	429923	0.732596
PvP01_11_v1:607789:12,21,92,138	PvP01_11_v1	607789	607927	138	607858	11	308738	0.876912
PvP01_11_v1:916516:105,116,160	PvP01_11_v1	916516	916676	160	916596	11	237162	0.732749
PvP01_11_v1:1153667:36,39,183	PvP01_11_v1	1153667	1153850	183	1.15376e+06	11	269677	0.820469
PvP01_11_v1:1423352:18,64,79,126,137,160,167	PvP01_11_v1	1423352	1423519	167	1.42344e+06	11	149330	0.932958
PvP01_11_v1:1572691:9,99,149	PvP01_11_v1	1572691	1572840	149	1.57277e+06	11	169398	0.832589
PvP01_11_v1:1742121:39,44,86	PvP01_11_v1	1742121	1742207	86	1742164	11	259444	0.805764
PvP01_11_v1:2001516:1,60,75,158,183	PvP01_11_v1	2001516	2001699	183	2.00161e+06	11	Inf	0.893844
PvP01_12_v1:324221:11,21	PvP01_12_v1	324221	324242	21	324232	12	208804	0.680653
PvP01_12_v1:532971:120,123,130	PvP01_12_v1	532971	533101	130	533036	12	138196	0.791518
PvP01_12_v1:671184:74,96	PvP01_12_v1	671184	671280	96	671232	12	117558	0.781128
PvP01_12_v1:788701:4,39,54,120,133,150,163,178	PvP01_12_v1	788701	788879	178	788790	12	206938	0.903256
PvP01_12_v1:995698:3,60	PvP01_12_v1	995698	995758	60	995728	12	440625	0.778494
PvP01_12_v1:1436256:114,135,194	PvP01_12_v1	1436256	1436450	194	1436353	12	21104	0.837353
PvP01_12_v1:1457400:22,109,114	PvP01_12_v1	1457400	1457514	114	1457457	12	441796	0.757274
PvP01_12_v1:1899187:49,131	PvP01_12_v1	1899187	1899318	131	1.89925e+06	12	46726.5	0.733151
PvP01_12_v1:1945903:56,143,152	PvP01_12_v1	1945903	1946055	152	1945979	12	162570	0.810412
PvP01_12_v1:2108486:1,125	PvP01_12_v1	2108486	2108611	125	2.10855e+06	12	357490	0.732099
PvP01_12_v1:2465992:3,24,93	PvP01_12_v1	2465992	2466085	93	2.46604e+06	12	258007	0.714913
PvP01_12_v1:2724028:32,35	PvP01_12_v1	2724028	2724063	35	2.72405e+06	12	263622	0.720767
PvP01_12_v1:2987607:8,9,46,54,60,92,99,106,121	PvP01_12_v1	2987607	2987728	121	2.98767e+06	12	Inf	0.793771
PvP01_13_v1:167461:2,36,50,52,135	PvP01_13_v1	167461	167596	135	167528	13	126134	0.904721
PvP01_13_v1:293616:28,92	PvP01_13_v1	293616	293708	92	293662	13	192106	0.76207
PvP01_13_v1:485703:128,130	PvP01_13_v1	485703	485833	130	485768	13	269030	0.688421
PvP01_13_v1:754711:103,105,121,174	PvP01_13_v1	754711	754885	174	754798	13	442974	0.82104
PvP01_13_v1:1197714:42,45,62,111,114,117	PvP01_13_v1	1197714	1197831	117	1.19777e+06	13	45043	0.900739
PvP01_13_v1:1242731:49,169	PvP01_13_v1	1242731	1242900	169	1.24282e+06	13	289780	0.785453
PvP01_13_v1:1532512:166	PvP01_13_v1	1532512	1532678	166	1532595	13	332818	0.669644
PvP01_13_v1:1865344:70,131,139	PvP01_13_v1	1865344	1865483	139	1.86541e+06	13	120343	0.803559
PvP01_13_v1:1985699:74,77,115	PvP01_13_v1	1985699	1985814	115	1.98576e+06	13	Inf	0.771609
PvP01_14_v1:56322:59,72,112,151	PvP01_14_v1	56322	56473	151	56397.5	14	406393	0.860757
PvP01_14_v1:462744:10,93	PvP01_14_v1	462744	462837	93	462790	14	212874	0.707098
PvP01_14_v1:675631:15,66,68	PvP01_14_v1	675631	675699	68	675665	14	530888	0.805494
PvP01_14_v1:1206463:102,179	PvP01_14_v1	1206463	1206642	179	1.20655e+06	14	339691	0.665075
PvP01_14_v1:1546238:9,11	PvP01_14_v1	1546238	1546249	11	1.54624e+06	14	216884	0.740538
PvP01_14_v1:1763090:5,74	PvP01_14_v1	1763090	1763164	74	1763127	14	118082	0.672404
PvP01_14_v1:1881136:5,135,146	PvP01_14_v1	1881136	1881282	146	1881209	14	141402	0.840516
PvP01_14_v1:2022559:54,97,104	PvP01_14_v1	2022559	2022663	104	2022611	14	167113	0.856924
PvP01_14_v1:2189681:9,83,86	PvP01_14_v1	2189681	2189767	86	2189724	14	71975.5	0.809032
PvP01_14_v1:2261605:80,96,114,135,189	PvP01_14_v1	2261605	2261794	189	2.2617e+06	14	438286	0.893357
PvP01_14_v1:2699926:89,119	PvP01_14_v1	2699926	2700045	119	2.69999e+06	14	110570	0.805473
PvP01_14_v1:2810469:36,75,173	PvP01_14_v1	2810469	2810642	173	2.81056e+06	14	199450	0.798102
PvP01_14_v1:3009931:19,27,72,78,81,89,119,139,150	PvP01_14_v1	3009931	3010081	150	3010006	14	Inf	0.780107
								0.816128
								3#
								0.610065
								0.961687
								100

## Sheet: 50 marker mhaps
Amplicon_name	Chr	Start	Stop	length	pos	chrom	distances
PvP01_01_v1:395454:27,40,55,67,154	PvP01_01_v1	395454	395608	154	395531	1	376621
PvP01_01_v1:772094:42,60,64,65,117	PvP01_01_v1	772094	772211	117	772152	1	Inf
PvP01_02_v1:327553:35,63,129,186	PvP01_02_v1	327553	327739	186	327646	2	Inf
PvP01_03_v1:178938:83,84,152,156	PvP01_03_v1	178938	179094	156	179016	3	652914
PvP01_03_v1:831863:12,111,135	PvP01_03_v1	831863	831998	135	831930	3	Inf
PvP01_04_v1:500161:14,43,44,105,112,115	PvP01_04_v1	500161	500276	115	500218	4	262949
PvP01_04_v1:763111:1,26,29,41,48,92,113	PvP01_04_v1	763111	763224	113	763167	4	Inf
PvP01_05_v1:170477:34,57,70	PvP01_05_v1	170477	170547	70	170512	5	330586
PvP01_05_v1:501009:4,6,132,179	PvP01_05_v1	501009	501188	179	501098	5	868368
PvP01_05_v1:1369384:7,52,99,114,121,126,136,164	PvP01_05_v1	1369384	1369548	164	1369466	5	Inf
PvP01_06_v1:286251:5,6,28,75,168,179,184	PvP01_06_v1	286251	286435	184	286343	6	244982
PvP01_06_v1:531257:13,32,37,46,102,113,133,136	PvP01_06_v1	531257	531393	136	531325	6	451920
PvP01_06_v1:983158:17,19,24,35,117,136,175	PvP01_06_v1	983158	983333	175	983245	6	Inf
PvP01_07_v1:78144:4,11,28,79,127,130,136,156	PvP01_07_v1	78144	78300	156	78222	7	619282
PvP01_07_v1:697429:4,64,70,150	PvP01_07_v1	697429	697579	150	697504	7	518163
PvP01_07_v1:1215589:8,27,65,86,89,157	PvP01_07_v1	1215589	1215746	157	1215667	7	Inf
PvP01_08_v1:35474:58,97,149	PvP01_08_v1	35474	35623	149	35548	8	700136
PvP01_08_v1:735636:81,97	PvP01_08_v1	735636	735733	97	735684	8	282477
PvP01_08_v1:1018074:159,167,174	PvP01_08_v1	1018074	1018248	174	1018161	8	450780
PvP01_08_v1:1468884:14,92,103,113,114	PvP01_08_v1	1468884	1468998	114	1468941	8	Inf
PvP01_09_v1:264726:60,78,79,86,122,133,134,151,171	PvP01_09_v1	264726	264897	171	264811	9	491549
PvP01_09_v1:756313:21,49,94	PvP01_09_v1	756313	756407	94	756360	9	409293
PvP01_09_v1:1165617:23,56,72	PvP01_09_v1	1165617	1165689	72	1165653	9	294012
PvP01_09_v1:1459601:14,53,88,112,116,128	PvP01_09_v1	1459601	1459729	128	1459665	9	354970
PvP01_09_v1:1814597:75,77	PvP01_09_v1	1814597	1814674	77	1814635	9	Inf
PvP01_10_v1:203317:48,142,144,159,164	PvP01_10_v1	203317	203481	164	203399	10	731160
PvP01_10_v1:934473:36,73,131,173	PvP01_10_v1	934473	934646	173	934559	10	163303
PvP01_10_v1:1097784:23,32,87,156	PvP01_10_v1	1097784	1097940	156	1097862	10	Inf
PvP01_11_v1:75659:36,112,119,121,123,131,139	PvP01_11_v1	75659	75798	139	75728	11	532130
PvP01_11_v1:607789:12,21,92,138	PvP01_11_v1	607789	607927	138	607858	11	545900
PvP01_11_v1:1153667:36,39,183	PvP01_11_v1	1153667	1153850	183	1153758	11	269677
PvP01_11_v1:1423352:18,64,79,126,137,160,167	PvP01_11_v1	1423352	1423519	167	1423435	11	578172
PvP01_11_v1:2001516:1,60,75,158,183	PvP01_11_v1	2001516	2001699	183	2001607	11	Inf
PvP01_12_v1:324221:11,21,129,131	PvP01_12_v1	324221	324352	131	324286	12	445111
PvP01_12_v1:769318:18,44,120,139,158	PvP01_12_v1	769318	769476	158	769397	12	226331
PvP01_12_v1:995698:3,60	PvP01_12_v1	995698	995758	60	995728	12	440625
PvP01_12_v1:1436256:114,135,194	PvP01_12_v1	1436256	1436450	194	1436353	12	509626
PvP01_12_v1:1945903:56,143,152	PvP01_12_v1	1945903	1946055	152	1945979	12	162569
PvP01_12_v1:2108486:1,125	PvP01_12_v1	2108486	2108611	125	2108548	12	879119
PvP01_12_v1:2987607:8,9,46,54,60,92,99,106,121	PvP01_12_v1	2987607	2987728	121	2987667	12	Inf
PvP01_13_v1:167461:2,36,50,52,135	PvP01_13_v1	167461	167596	135	167528	13	587270
PvP01_13_v1:754711:103,105,121,174	PvP01_13_v1	754711	754885	174	754798	13	442974
PvP01_13_v1:1197714:42,45,62,111,114,117	PvP01_13_v1	1197714	1197831	117	1197772	13	667641
PvP01_13_v1:1865344:70,131,139	PvP01_13_v1	1865344	1865483	139	1865413	13	Inf
PvP01_14_v1:56322:59,72,112,151	PvP01_14_v1	56322	56473	151	56397	14	619268
PvP01_14_v1:675631:15,66,68	PvP01_14_v1	675631	675699	68	675665	14	553431
PvP01_14_v1:1229052:7,89	PvP01_14_v1	1229052	1229141	89	1229096	14	836345
PvP01_14_v1:2065362:1,37,140,142,143,158	PvP01_14_v1	2065362	2065520	158	2065441	14	141301
PvP01_14_v1:2206666:3,21,54,69,81,108,143,153	PvP01_14_v1	2206666	2206819	153	2206742	14	493243
PvP01_14_v1:2699926:89,119	PvP01_14_v1	2699926	2700045	119	2699985	14	Inf

## Sheet: 100 marker mhaps
Amplicon_name	Chr	Start	Stop	length	pos	chrom	distances
PvP01_01_v1:395454:27,40,55,67,154	PvP01_01_v1	395454	395608	154	395531	1	216756
PvP01_01_v1:612226:69,72,122	PvP01_01_v1	612226	612348	122	612287	1	159865
PvP01_01_v1:772094:42,60,64,65,117	PvP01_01_v1	772094	772211	117	772152	1	Inf
PvP01_02_v1:327553:35,63,129,186	PvP01_02_v1	327553	327739	186	327646	2	87756
PvP01_02_v1:415315:92,175	PvP01_02_v1	415315	415490	175	415402	2	245137
PvP01_02_v1:660464:63,132,150	PvP01_02_v1	660464	660614	150	660539	2	Inf
PvP01_03_v1:178938:83,84,152,156	PvP01_03_v1	178938	179094	156	179016	3	357650
PvP01_03_v1:536621:9,30,36,90,91	PvP01_03_v1	536621	536712	91	536666	3	295264
PvP01_03_v1:831863:12,111,135	PvP01_03_v1	831863	831998	135	831930	3	Inf
PvP01_04_v1:361788:102,105,111	PvP01_04_v1	361788	361899	111	361843	4	138375
PvP01_04_v1:500161:14,43,44,105,112,115	PvP01_04_v1	500161	500276	115	500218	4	171328
PvP01_04_v1:671456:67,75,143,174,181	PvP01_04_v1	671456	671637	181	671546	4	91621
PvP01_04_v1:763111:1,26,29,41,48,92,113	PvP01_04_v1	763111	763224	113	763167	4	Inf
PvP01_05_v1:170477:34,57,70	PvP01_05_v1	170477	170547	70	170512	5	297171
PvP01_05_v1:467605:8,87,157	PvP01_05_v1	467605	467762	157	467683	5	33415
PvP01_05_v1:501009:4,6,132,179	PvP01_05_v1	501009	501188	179	501098	5	220992
PvP01_05_v1:722014:30,53,153	PvP01_05_v1	722014	722167	153	722090	5	216842
PvP01_05_v1:938902:7,60	PvP01_05_v1	938902	938962	60	938932	5	154311
PvP01_05_v1:1093159:37,48,108,116,168	PvP01_05_v1	1093159	1093327	168	1093243	5	276223
PvP01_05_v1:1369384:7,52,99,114,121,126,136,164	PvP01_05_v1	1369384	1369548	164	1369466	5	Inf
PvP01_06_v1:131455:6,51,179	PvP01_06_v1	131455	131634	179	131544	6	154799
PvP01_06_v1:286251:5,6,28,75,168,179,184	PvP01_06_v1	286251	286435	184	286343	6	182155
PvP01_06_v1:468411:147,174	PvP01_06_v1	468411	468585	174	468498	6	62827
PvP01_06_v1:531257:13,32,37,46,102,113,133,136	PvP01_06_v1	531257	531393	136	531325	6	298546
PvP01_06_v1:829806:5,7,9,12,14,19,21,32,130	PvP01_06_v1	829806	829936	130	829871	6	153374
PvP01_06_v1:983158:17,19,24,35,117,136,175	PvP01_06_v1	983158	983333	175	983245	6	Inf
PvP01_07_v1:78144:4,11,28,79,127,130,136,156	PvP01_07_v1	78144	78300	156	78222	7	473127
PvP01_07_v1:551254:93,144,156,173,191	PvP01_07_v1	551254	551445	191	551349	7	146155
PvP01_07_v1:697429:4,64,70,150	PvP01_07_v1	697429	697579	150	697504	7	229232
PvP01_07_v1:926658:72,80,116,156	PvP01_07_v1	926658	926814	156	926736	7	288931
PvP01_07_v1:1215589:8,27,65,86,89,157	PvP01_07_v1	1215589	1215746	157	1215667	7	211539
PvP01_07_v1:1427122:4,48,49,85,169	PvP01_07_v1	1427122	1427291	169	1427206	7	Inf
PvP01_08_v1:35474:58,97,149	PvP01_08_v1	35474	35623	149	35548	8	700136
PvP01_08_v1:735636:81,97	PvP01_08_v1	735636	735733	97	735684	8	86759
PvP01_08_v1:822407:5,6,54,73	PvP01_08_v1	822407	822480	73	822443	8	195718
PvP01_08_v1:1018074:159,167,174	PvP01_08_v1	1018074	1018248	174	1018161	8	261690
PvP01_08_v1:1279760:72,117,180,183	PvP01_08_v1	1279760	1279943	183	1279851	8	123987
PvP01_08_v1:1403793:15,18,59,90	PvP01_08_v1	1403793	1403883	90	1403838	8	65103
PvP01_08_v1:1468884:14,92,103,113,114	PvP01_08_v1	1468884	1468998	114	1468941	8	Inf
PvP01_09_v1:264726:60,78,79,86,122,133,134,151,171	PvP01_09_v1	264726	264897	171	264811	9	184081
PvP01_09_v1:448825:21,34,134	PvP01_09_v1	448825	448959	134	448892	9	307468
PvP01_09_v1:756313:21,49,94	PvP01_09_v1	756313	756407	94	756360	9	86216
PvP01_09_v1:842508:56,136,137	PvP01_09_v1	842508	842645	137	842576	9	220440
PvP01_09_v1:1062945:3,48,57,143	PvP01_09_v1	1062945	1063088	143	1063016	9	182325
PvP01_09_v1:1245258:57,145,147,149,167	PvP01_09_v1	1245258	1245425	167	1245341	9	214324
PvP01_09_v1:1459601:14,53,88,112,116,128	PvP01_09_v1	1459601	1459729	128	1459665	9	228989
PvP01_09_v1:1688612:38,84	PvP01_09_v1	1688612	1688696	84	1688654	9	125981
PvP01_09_v1:1814597:75,77	PvP01_09_v1	1814597	1814674	77	1814635	9	238617
PvP01_09_v1:2053207:61,90	PvP01_09_v1	2053207	2053297	90	2053252	9	Inf
PvP01_10_v1:203317:48,142,144,159,164	PvP01_10_v1	203317	203481	164	203399	10	114839
PvP01_10_v1:318199:36,78	PvP01_10_v1	318199	318277	78	318238	10	406851
PvP01_10_v1:725010:6,64,159	PvP01_10_v1	725010	725169	159	725089	10	209470
PvP01_10_v1:934473:36,73,131,173	PvP01_10_v1	934473	934646	173	934559	10	163303
PvP01_10_v1:1097784:23,32,87,156	PvP01_10_v1	1097784	1097940	156	1097862	10	173709
PvP01_10_v1:1271499:6,145	PvP01_10_v1	1271499	1271644	145	1271571	10	115382
PvP01_10_v1:1386873:3,24,74,111,150,160	PvP01_10_v1	1386873	1387033	160	1386953	10	Inf
PvP01_11_v1:75659:36,112,119,121,123,131,139	PvP01_11_v1	75659	75798	139	75728	11	532130
PvP01_11_v1:607789:12,21,92,138	PvP01_11_v1	607789	607927	138	607858	11	69382
PvP01_11_v1:677184:17,113	PvP01_11_v1	677184	677297	113	677240	11	239356
PvP01_11_v1:916516:105,116,160	PvP01_11_v1	916516	916676	160	916596	11	237162
PvP01_11_v1:1153667:36,39,183	PvP01_11_v1	1153667	1153850	183	1153758	11	112049
PvP01_11_v1:1265740:1,16,131,134	PvP01_11_v1	1265740	1265874	134	1265807	11	157628
PvP01_11_v1:1423352:18,64,79,126,137,160,167	PvP01_11_v1	1423352	1423519	167	1423435	11	318729
PvP01_11_v1:1742121:39,44,86	PvP01_11_v1	1742121	1742207	86	1742164	11	259443
PvP01_11_v1:2001516:1,60,75,158,183	PvP01_11_v1	2001516	2001699	183	2001607	11	Inf
PvP01_12_v1:98044:117,150	PvP01_12_v1	98044	98194	150	98119	12	226167
PvP01_12_v1:324221:11,21,129,131	PvP01_12_v1	324221	324352	131	324286	12	208750
PvP01_12_v1:532971:120,123,130	PvP01_12_v1	532971	533101	130	533036	12	236361
PvP01_12_v1:769318:18,44,120,139,158	PvP01_12_v1	769318	769476	158	769397	12	226331
PvP01_12_v1:995698:3,60	PvP01_12_v1	995698	995758	60	995728	12	224988
PvP01_12_v1:1220652:96,129	PvP01_12_v1	1220652	1220781	129	1220716	12	215637
PvP01_12_v1:1436256:114,135,194	PvP01_12_v1	1436256	1436450	194	1436353	12	107750
PvP01_12_v1:1544022:12,162	PvP01_12_v1	1544022	1544184	162	1544103	12	355149
PvP01_12_v1:1899187:49,131	PvP01_12_v1	1899187	1899318	131	1899252	12	46727
PvP01_12_v1:1945903:56,143,152	PvP01_12_v1	1945903	1946055	152	1945979	12	520059
PvP01_12_v1:2465992:3,24,93	PvP01_12_v1	2465992	2466085	93	2466038	12	258007
PvP01_12_v1:2724028:32,35	PvP01_12_v1	2724028	2724063	35	2724045	12	263622
PvP01_12_v1:2987607:8,9,46,54,60,92,99,106,121	PvP01_12_v1	2987607	2987728	121	2987667	12	Inf
PvP01_13_v1:167461:2,36,50,52,135	PvP01_13_v1	167461	167596	135	167528	13	126134
PvP01_13_v1:293616:28,92	PvP01_13_v1	293616	293708	92	293662	13	182066
PvP01_13_v1:475680:93,96	PvP01_13_v1	475680	475776	96	475728	13	279070
PvP01_13_v1:754711:103,105,121,174	PvP01_13_v1	754711	754885	174	754798	13	60348
PvP01_13_v1:815101:85,87,90	PvP01_13_v1	815101	815191	90	815146	13	247685
PvP01_13_v1:1062762:25,64,117,138	PvP01_13_v1	1062762	1062900	138	1062831	13	134941
PvP01_13_v1:1197714:42,45,62,111,114,117	PvP01_13_v1	1197714	1197831	117	1197772	13	334823
PvP01_13_v1:1532512:113,166	PvP01_13_v1	1532512	1532678	166	1532595	13	178807
PvP01_13_v1:1711358:77,88	PvP01_13_v1	1711358	1711446	88	1711402	13	154011
PvP01_13_v1:1865344:70,131,139	PvP01_13_v1	1865344	1865483	139	1865413	13	Inf
PvP01_14_v1:56322:59,72,112,151	PvP01_14_v1	56322	56473	151	56397	14	193920
PvP01_14_v1:250236:40,48,162	PvP01_14_v1	250236	250398	162	250317	14	335255
PvP01_14_v1:585524:96,97	PvP01_14_v1	585524	585621	97	585572	14	90093
PvP01_14_v1:675631:15,66,68	PvP01_14_v1	675631	675699	68	675665	14	553431
PvP01_14_v1:1229052:7,89	PvP01_14_v1	1229052	1229141	89	1229096	14	317147
PvP01_14_v1:1546238:9,11	PvP01_14_v1	1546238	1546249	11	1546243	14	334966
PvP01_14_v1:1881136:5,135,146	PvP01_14_v1	1881136	1881282	146	1881209	14	184232
PvP01_14_v1:2065362:1,37,140,142,143,158	PvP01_14_v1	2065362	2065520	158	2065441	14	141301
PvP01_14_v1:2206666:3,21,54,69,81,108,143,153	PvP01_14_v1	2206666	2206819	153	2206742	14	124720
PvP01_14_v1:2331384:9,46,81,149,157	PvP01_14_v1	2331384	2331541	157	2331462	14	368523
PvP01_14_v1:2699926:89,119	PvP01_14_v1	2699926	2700045	119	2699985	14	161972
PvP01_14_v1:2861887:139,140	PvP01_14_v1	2861887	2862027	140	2861957	14	Inf

## Sheet: 150 marker mhaps
Amplicon_name	Chr	Start	Stop	length	pos	chrom	distances
PvP01_01_v1:395454:27,40,55,67,154	PvP01_01_v1	395454	395608	154	395531	1	88278
PvP01_01_v1:483736:1,84,147	PvP01_01_v1	483736	483883	147	483809	1	128478
PvP01_01_v1:612226:69,72,122	PvP01_01_v1	612226	612348	122	612287	1	159865
PvP01_01_v1:772094:42,60,64,65,117	PvP01_01_v1	772094	772211	117	772152	1	63919
PvP01_01_v1:836037:21,69	PvP01_01_v1	836037	836106	69	836071	1	Inf
PvP01_02_v1:101590:60,126	PvP01_02_v1	101590	101716	126	101653	2	112393
PvP01_02_v1:213959:15,97,174	PvP01_02_v1	213959	214133	174	214046	2	113600
PvP01_02_v1:327553:35,63,129,186	PvP01_02_v1	327553	327739	186	327646	2	87756
PvP01_02_v1:415315:92,175	PvP01_02_v1	415315	415490	175	415402	2	245137
PvP01_02_v1:660464:63,132,150	PvP01_02_v1	660464	660614	150	660539	2	Inf
PvP01_03_v1:178938:83,84,152,156	PvP01_03_v1	178938	179094	156	179016	3	73100
PvP01_03_v1:252062:6,8,32,35,41,91,97,108	PvP01_03_v1	252062	252170	108	252116	3	234346
PvP01_03_v1:486422:76,78,79,80	PvP01_03_v1	486422	486502	80	486462	3	50204
PvP01_03_v1:536621:9,30,36,90,91	PvP01_03_v1	536621	536712	91	536666	3	152605
PvP01_03_v1:689221:1,11,98,100	PvP01_03_v1	689221	689321	100	689271	3	142659
PvP01_03_v1:831863:12,111,135	PvP01_03_v1	831863	831998	135	831930	3	Inf
PvP01_04_v1:361788:102,105,111	PvP01_04_v1	361788	361899	111	361843	4	90085
PvP01_04_v1:451899:17,47,52,59	PvP01_04_v1	451899	451958	59	451928	4	48290
PvP01_04_v1:500161:14,43,44,105,112,115	PvP01_04_v1	500161	500276	115	500218	4	171328
PvP01_04_v1:671456:67,75,143,174,181	PvP01_04_v1	671456	671637	181	671546	4	91621
PvP01_04_v1:763111:1,26,29,41,48,92,113	PvP01_04_v1	763111	763224	113	763167	4	155718
PvP01_04_v1:918835:40,99,100	PvP01_04_v1	918835	918935	100	918885	4	Inf
PvP01_05_v1:170477:34,57,70	PvP01_05_v1	170477	170547	70	170512	5	147086
PvP01_05_v1:317564:1,69	PvP01_05_v1	317564	317633	69	317598	5	183500
PvP01_05_v1:501009:4,6,132,179	PvP01_05_v1	501009	501188	179	501098	5	76061
PvP01_05_v1:577122:29,74	PvP01_05_v1	577122	577196	74	577159	5	144931
PvP01_05_v1:722014:30,53,153	PvP01_05_v1	722014	722167	153	722090	5	54811
PvP01_05_v1:776829:129,135,144	PvP01_05_v1	776829	776973	144	776901	5	162031
PvP01_05_v1:938902:7,60	PvP01_05_v1	938902	938962	60	938932	5	110379
PvP01_05_v1:1049235:115,153	PvP01_05_v1	1049235	1049388	153	1049311	5	43932
PvP01_05_v1:1093159:37,48,108,116,168	PvP01_05_v1	1093159	1093327	168	1093243	5	146205
PvP01_05_v1:1239356:69,143,185	PvP01_05_v1	1239356	1239541	185	1239448	5	130018
PvP01_05_v1:1369384:7,52,99,114,121,126,136,164	PvP01_05_v1	1369384	1369548	164	1369466	5	Inf
PvP01_06_v1:87766:44,52,74,90,93,95	PvP01_06_v1	87766	87861	95	87813	6	138414
PvP01_06_v1:226183:3,83,89	PvP01_06_v1	226183	226272	89	226227	6	60116
PvP01_06_v1:286251:5,6,28,75,168,179,184	PvP01_06_v1	286251	286435	184	286343	6	141531
PvP01_06_v1:427809:22,110,131	PvP01_06_v1	427809	427940	131	427874	6	103451
PvP01_06_v1:531257:13,32,37,46,102,113,133,136	PvP01_06_v1	531257	531393	136	531325	6	81251
PvP01_06_v1:612512:21,129	PvP01_06_v1	612512	612641	129	612576	6	217295
PvP01_06_v1:829806:5,7,9,12,14,19,21,32,130	PvP01_06_v1	829806	829936	130	829871	6	153374
PvP01_06_v1:983158:17,19,24,35,117,136,175	PvP01_06_v1	983158	983333	175	983245	6	Inf
PvP01_07_v1:78144:4,11,28,79,127,130,136,156	PvP01_07_v1	78144	78300	156	78222	7	473127
PvP01_07_v1:551254:93,144,156,173,191	PvP01_07_v1	551254	551445	191	551349	7	146155
PvP01_07_v1:697429:4,64,70,150	PvP01_07_v1	697429	697579	150	697504	7	134798
PvP01_07_v1:832234:1,52,73,75,79,120,137	PvP01_07_v1	832234	832371	137	832302	7	150056
PvP01_07_v1:982311:91,93,94	PvP01_07_v1	982311	982405	94	982358	7	140908
PvP01_07_v1:1123203:97,100,127	PvP01_07_v1	1123203	1123330	127	1123266	7	92401
PvP01_07_v1:1215589:8,27,65,86,89,157	PvP01_07_v1	1215589	1215746	157	1215667	7	211539
PvP01_07_v1:1427122:4,48,49,85,169	PvP01_07_v1	1427122	1427291	169	1427206	7	Inf
PvP01_08_v1:35474:58,97,149	PvP01_08_v1	35474	35623	149	35548	8	157346
PvP01_08_v1:192813:148,163	PvP01_08_v1	192813	192976	163	192894	8	542790
PvP01_08_v1:735636:81,97	PvP01_08_v1	735636	735733	97	735684	8	86759
PvP01_08_v1:822407:5,6,54,73	PvP01_08_v1	822407	822480	73	822443	8	122939
PvP01_08_v1:945381:2,3	PvP01_08_v1	945381	945384	3	945382	8	94033
PvP01_08_v1:1039373:75,84	PvP01_08_v1	1039373	1039457	84	1039415	8	177826
PvP01_08_v1:1217178:79,126	PvP01_08_v1	1217178	1217304	126	1217241	8	62610
PvP01_08_v1:1279760:72,117,180,183	PvP01_08_v1	1279760	1279943	183	1279851	8	123987
PvP01_08_v1:1403793:15,18,59,90	PvP01_08_v1	1403793	1403883	90	1403838	8	65103
PvP01_08_v1:1468884:14,92,103,113,114	PvP01_08_v1	1468884	1468998	114	1468941	8	Inf
PvP01_09_v1:264726:60,78,79,86,122,133,134,151,171	PvP01_09_v1	264726	264897	171	264811	9	184081
PvP01_09_v1:448825:21,34,134	PvP01_09_v1	448825	448959	134	448892	9	101426
PvP01_09_v1:550279:77,78	PvP01_09_v1	550279	550357	78	550318	9	206042
PvP01_09_v1:756313:21,49,94	PvP01_09_v1	756313	756407	94	756360	9	86216
PvP01_09_v1:842508:56,136,137	PvP01_09_v1	842508	842645	137	842576	9	50292
PvP01_09_v1:892845:7,10,46	PvP01_09_v1	892845	892891	46	892868	9	170148
PvP01_09_v1:1062945:3,48,57,143	PvP01_09_v1	1062945	1063088	143	1063016	9	102637
PvP01_09_v1:1165617:23,56,72	PvP01_09_v1	1165617	1165689	72	1165653	9	79688
PvP01_09_v1:1245258:57,145,147,149,167	PvP01_09_v1	1245258	1245425	167	1245341	9	114098
PvP01_09_v1:1359363:15,17,28,32,152	PvP01_09_v1	1359363	1359515	152	1359439	9	100226
PvP01_09_v1:1459601:14,53,88,112,116,128	PvP01_09_v1	1459601	1459729	128	1459665	9	228989
PvP01_09_v1:1688612:38,84	PvP01_09_v1	1688612	1688696	84	1688654	9	125981
PvP01_09_v1:1814597:75,77	PvP01_09_v1	1814597	1814674	77	1814635	9	49983
PvP01_09_v1:1864595:20,47	PvP01_09_v1	1864595	1864642	47	1864618	9	188634
PvP01_09_v1:2053207:61,90	PvP01_09_v1	2053207	2053297	90	2053252	9	Inf
PvP01_10_v1:203317:48,142,144,159,164	PvP01_10_v1	203317	203481	164	203399	10	50989
PvP01_10_v1:254365:28,36,44,46,47	PvP01_10_v1	254365	254412	47	254388	10	400508
PvP01_10_v1:654836:3,120	PvP01_10_v1	654836	654956	120	654896	10	70193
PvP01_10_v1:725010:6,64,159	PvP01_10_v1	725010	725169	159	725089	10	149175
PvP01_10_v1:874206:39,117	PvP01_10_v1	874206	874323	117	874264	10	60295
PvP01_10_v1:934473:36,73,131,173	PvP01_10_v1	934473	934646	173	934559	10	163303
PvP01_10_v1:1097784:23,32,87,156	PvP01_10_v1	1097784	1097940	156	1097862	10	173709
PvP01_10_v1:1271499:6,145	PvP01_10_v1	1271499	1271644	145	1271571	10	115382
PvP01_10_v1:1386873:3,24,74,111,150,160	PvP01_10_v1	1386873	1387033	160	1386953	10	Inf
PvP01_11_v1:75659:36,112,119,121,123,131,139	PvP01_11_v1	75659	75798	139	75728	11	102207
PvP01_11_v1:177899:67,72	PvP01_11_v1	177899	177971	72	177935	11	499305
PvP01_11_v1:677184:17,113	PvP01_11_v1	677184	677297	113	677240	11	239356
PvP01_11_v1:916516:105,116,160	PvP01_11_v1	916516	916676	160	916596	11	47219
PvP01_11_v1:963753:6,125	PvP01_11_v1	963753	963878	125	963815	11	225247
PvP01_11_v1:1188988:108,148	PvP01_11_v1	1188988	1189136	148	1189062	11	138106
PvP01_11_v1:1327105:65,127	PvP01_11_v1	1327105	1327232	127	1327168	11	96267
PvP01_11_v1:1423352:18,64,79,126,137,160,167	PvP01_11_v1	1423352	1423519	167	1423435	11	149330
PvP01_11_v1:1572691:9,99,149	PvP01_11_v1	1572691	1572840	149	1572765	11	117690
PvP01_11_v1:1690381:107,149	PvP01_11_v1	1690381	1690530	149	1690455	11	51709
PvP01_11_v1:1742121:39,44,86	PvP01_11_v1	1742121	1742207	86	1742164	11	143671
PvP01_11_v1:1885807:52,55,57	PvP01_11_v1	1885807	1885864	57	1885835	11	115772
PvP01_11_v1:2001516:1,60,75,158,183	PvP01_11_v1	2001516	2001699	183	2001607	11	Inf
PvP01_12_v1:98044:117,150	PvP01_12_v1	98044	98194	150	98119	12	226167
PvP01_12_v1:324221:11,21,129,131	PvP01_12_v1	324221	324352	131	324286	12	208750
PvP01_12_v1:532971:120,123,130	PvP01_12_v1	532971	533101	130	533036	12	138196
PvP01_12_v1:671184:74,96	PvP01_12_v1	671184	671280	96	671232	12	98165
PvP01_12_v1:769318:18,44,120,139,158	PvP01_12_v1	769318	769476	158	769397	12	130972
PvP01_12_v1:900294:41,151	PvP01_12_v1	900294	900445	151	900369	12	95359
PvP01_12_v1:995698:3,60	PvP01_12_v1	995698	995758	60	995728	12	224988
PvP01_12_v1:1220652:96,129	PvP01_12_v1	1220652	1220781	129	1220716	12	70651
PvP01_12_v1:1291328:37,79	PvP01_12_v1	1291328	1291407	79	1291367	12	144986
PvP01_12_v1:1436256:114,135,194	PvP01_12_v1	1436256	1436450	194	1436353	12	107750
PvP01_12_v1:1544022:12,162	PvP01_12_v1	1544022	1544184	162	1544103	12	117379
PvP01_12_v1:1661448:21,69	PvP01_12_v1	1661448	1661517	69	1661482	12	18321
PvP01_12_v1:1679710:4,187	PvP01_12_v1	1679710	1679897	187	1679803	12	266176
PvP01_12_v1:1945903:56,143,152	PvP01_12_v1	1945903	1946055	152	1945979	12	55707
PvP01_12_v1:2001627:54,92,118	PvP01_12_v1	2001627	2001745	118	2001686	12	106862
PvP01_12_v1:2108486:1,125	PvP01_12_v1	2108486	2108611	125	2108548	12	357490
PvP01_12_v1:2465992:3,24,93	PvP01_12_v1	2465992	2466085	93	2466038	12	114382
PvP01_12_v1:2580356:112,129	PvP01_12_v1	2580356	2580485	129	2580420	12	143625
PvP01_12_v1:2724028:32,35	PvP01_12_v1	2724028	2724063	35	2724045	12	149913
PvP01_12_v1:2873887:36,142	PvP01_12_v1	2873887	2874029	142	2873958	12	113709
PvP01_12_v1:2987607:8,9,46,54,60,92,99,106,121	PvP01_12_v1	2987607	2987728	121	2987667	12	Inf
PvP01_13_v1:167461:2,36,50,52,135	PvP01_13_v1	167461	167596	135	167528	13	126134
PvP01_13_v1:293616:28,92	PvP01_13_v1	293616	293708	92	293662	13	87859
PvP01_13_v1:381465:1,48,77,112	PvP01_13_v1	381465	381577	112	381521	13	94207
PvP01_13_v1:475680:93,96	PvP01_13_v1	475680	475776	96	475728	13	279070
PvP01_13_v1:754711:103,105,121,174	PvP01_13_v1	754711	754885	174	754798	13	38142
PvP01_13_v1:792891:2,84,96,98	PvP01_13_v1	792891	792989	98	792940	13	113727
PvP01_13_v1:906622:51,90	PvP01_13_v1	906622	906712	90	906667	13	156164
PvP01_13_v1:1062762:25,64,117,138	PvP01_13_v1	1062762	1062900	138	1062831	13	34567
PvP01_13_v1:1097309:112,169,179	PvP01_13_v1	1097309	1097488	179	1097398	13	100374
PvP01_13_v1:1197714:42,45,62,111,114,117	PvP01_13_v1	1197714	1197831	117	1197772	13	334823
PvP01_13_v1:1532512:113,166	PvP01_13_v1	1532512	1532678	166	1532595	13	178807
PvP01_13_v1:1711358:77,88	PvP01_13_v1	1711358	1711446	88	1711402	13	50906
PvP01_13_v1:1762262:81,82,93	PvP01_13_v1	1762262	1762355	93	1762308	13	103105
PvP01_13_v1:1865344:70,131,139	PvP01_13_v1	1865344	1865483	139	1865413	13	155088
PvP01_13_v1:2020402:38,153,184,198	PvP01_13_v1	2020402	2020600	198	2020501	13	Inf
PvP01_14_v1:56322:59,72,112,151	PvP01_14_v1	56322	56473	151	56397	14	85717
PvP01_14_v1:142065:85,99	PvP01_14_v1	142065	142164	99	142114	14	108203
PvP01_14_v1:250236:40,48,162	PvP01_14_v1	250236	250398	162	250317	14	212473
PvP01_14_v1:462744:10,93	PvP01_14_v1	462744	462837	93	462790	14	122782
PvP01_14_v1:585524:96,97	PvP01_14_v1	585524	585621	97	585572	14	90093
PvP01_14_v1:675631:15,66,68	PvP01_14_v1	675631	675699	68	675665	14	553431
PvP01_14_v1:1229052:7,89	PvP01_14_v1	1229052	1229141	89	1229096	14	317147
PvP01_14_v1:1546238:9,11	PvP01_14_v1	1546238	1546249	11	1546243	14	263455
PvP01_14_v1:1809605:102,186	PvP01_14_v1	1809605	1809791	186	1809698	14	71511
PvP01_14_v1:1881136:5,135,146	PvP01_14_v1	1881136	1881282	146	1881209	14	141402
PvP01_14_v1:2022559:54,97,104	PvP01_14_v1	2022559	2022663	104	2022611	14	42830
PvP01_14_v1:2065362:1,37,140,142,143,158	PvP01_14_v1	2065362	2065520	158	2065441	14	141301
PvP01_14_v1:2206666:3,21,54,69,81,108,143,153	PvP01_14_v1	2206666	2206819	153	2206742	14	54957
PvP01_14_v1:2261605:80,96,114,135,189	PvP01_14_v1	2261605	2261794	189	2261699	14	182745
PvP01_14_v1:2444397:1,20,95	PvP01_14_v1	2444397	2444492	95	2444444	14	255541
PvP01_14_v1:2699926:89,119	PvP01_14_v1	2699926	2700045	119	2699985	14	110521
PvP01_14_v1:2810469:36,75	PvP01_14_v1	2810469	2810544	75	2810506	14	160089
PvP01_14_v1:2970508:3,175	PvP01_14_v1	2970508	2970683	175	2970595	14	Inf

## Sheet: 200 marker mhaps
Amplicon_name	Chr	Start	Stop	length	pos	chrom	distances
PvP01_01_v1:388122:41,75	PvP01_01_v1	388122	388197	75	388159	1	48065
PvP01_01_v1:436164:3,18,120	PvP01_01_v1	436164	436284	120	436224	1	47585
PvP01_01_v1:483736:1,84,147	PvP01_01_v1	483736	483883	147	483809	1	82223
PvP01_01_v1:565961:57,105,143	PvP01_01_v1	565961	566104	143	566032	1	46255
PvP01_01_v1:612226:69,72,122	PvP01_01_v1	612226	612348	122	612287	1	159865
PvP01_01_v1:772094:42,60,64,65,117	PvP01_01_v1	772094	772211	117	772152	1	63919
PvP01_01_v1:836037:21,69	PvP01_01_v1	836037	836106	69	836071	1	Inf
PvP01_02_v1:101590:60,126	PvP01_02_v1	101590	101716	126	101653	2	112393
PvP01_02_v1:213959:15,97,174	PvP01_02_v1	213959	214133	174	214046	2	52464
PvP01_02_v1:266493:28,34	PvP01_02_v1	266493	266527	34	266510	2	61136
PvP01_02_v1:327553:35,63,129,186	PvP01_02_v1	327553	327739	186	327646	2	65790
PvP01_02_v1:393400:32,72	PvP01_02_v1	393400	393472	72	393436	2	38839
PvP01_02_v1:432271:2,9	PvP01_02_v1	432271	432280	9	432275	2	71373
PvP01_02_v1:503560:88,112,176	PvP01_02_v1	503560	503736	176	503648	2	156891
PvP01_02_v1:660464:63,132,150	PvP01_02_v1	660464	660614	150	660539	2	69160
PvP01_02_v1:729615:139,169	PvP01_02_v1	729615	729784	169	729699	2	Inf
PvP01_03_v1:124361:12,18,92,94,98,99,162	PvP01_03_v1	124361	124523	162	124442	3	54574
PvP01_03_v1:178938:83,84,152,156	PvP01_03_v1	178938	179094	156	179016	3	73100
PvP01_03_v1:252062:6,8,32,35,41,91,97,108	PvP01_03_v1	252062	252170	108	252116	3	234346
PvP01_03_v1:486422:76,78,79,80	PvP01_03_v1	486422	486502	80	486462	3	50204
PvP01_03_v1:536621:9,30,36,90,91	PvP01_03_v1	536621	536712	91	536666	3	178031
PvP01_03_v1:714612:3,91,96,170	PvP01_03_v1	714612	714782	170	714697	3	69569
PvP01_03_v1:784229:64,74	PvP01_03_v1	784229	784303	74	784266	3	47664
PvP01_03_v1:831863:12,111,135	PvP01_03_v1	831863	831998	135	831930	3	Inf
PvP01_04_v1:271369:9,117	PvP01_04_v1	271369	271486	117	271427	4	90416
PvP01_04_v1:361788:102,105,111	PvP01_04_v1	361788	361899	111	361843	4	39778
PvP01_04_v1:401551:13,25,26,113,141	PvP01_04_v1	401551	401692	141	401621	4	50307
PvP01_04_v1:451899:17,47,52,59	PvP01_04_v1	451899	451958	59	451928	4	55157
PvP01_04_v1:507001:7,69,78,168	PvP01_04_v1	507001	507169	168	507085	4	164461
PvP01_04_v1:671456:67,75,143,174,181	PvP01_04_v1	671456	671637	181	671546	4	91621
PvP01_04_v1:763111:1,26,29,41,48,92,113	PvP01_04_v1	763111	763224	113	763167	4	90736
PvP01_04_v1:853862:38,82	PvP01_04_v1	853862	853944	82	853903	4	64982
PvP01_04_v1:918835:40,99,100	PvP01_04_v1	918835	918935	100	918885	4	Inf
PvP01_05_v1:170477:34,57,70	PvP01_05_v1	170477	170547	70	170512	5	147086
PvP01_05_v1:317564:1,69	PvP01_05_v1	317564	317633	69	317598	5	123634
PvP01_05_v1:441196:32,73	PvP01_05_v1	441196	441269	73	441232	5	59866
PvP01_05_v1:501009:4,6,132,179	PvP01_05_v1	501009	501188	179	501098	5	76061
PvP01_05_v1:577122:29,74	PvP01_05_v1	577122	577196	74	577159	5	116205
PvP01_05_v1:693280:11,72,169	PvP01_05_v1	693280	693449	169	693364	5	28726
PvP01_05_v1:722014:30,53,153	PvP01_05_v1	722014	722167	153	722090	5	165325
PvP01_05_v1:887370:62,90	PvP01_05_v1	887370	887460	90	887415	5	51517
PvP01_05_v1:938902:7,60	PvP01_05_v1	938902	938962	60	938932	5	126883
PvP01_05_v1:1065810:5,11	PvP01_05_v1	1065810	1065821	11	1065815	5	61516
PvP01_05_v1:1127267:117,128	PvP01_05_v1	1127267	1127395	128	1127331	5	48913
PvP01_05_v1:1176220:5,48	PvP01_05_v1	1176220	1176268	48	1176244	5	63204
PvP01_05_v1:1239356:69,143,185	PvP01_05_v1	1239356	1239541	185	1239448	5	84047
PvP01_05_v1:1323409:34,67,76,80,133,173	PvP01_05_v1	1323409	1323582	173	1323495	5	45971
PvP01_05_v1:1369384:7,52,99,114,121,126,136,164	PvP01_05_v1	1369384	1369548	164	1369466	5	Inf
PvP01_06_v1:87766:44,52,74,90,93,95	PvP01_06_v1	87766	87861	95	87813	6	43731
PvP01_06_v1:131455:6,51,179	PvP01_06_v1	131455	131634	179	131544	6	94683
PvP01_06_v1:226183:3,83,89	PvP01_06_v1	226183	226272	89	226227	6	60116
PvP01_06_v1:286251:5,6,28,75,168,179,184	PvP01_06_v1	286251	286435	184	286343	6	141531
PvP01_06_v1:427809:22,110,131	PvP01_06_v1	427809	427940	131	427874	6	103451
PvP01_06_v1:531257:13,32,37,46,102,113,133,136	PvP01_06_v1	531257	531393	136	531325	6	81251
PvP01_06_v1:612512:21,129	PvP01_06_v1	612512	612641	129	612576	6	217295
PvP01_06_v1:829806:5,7,9,12,14,19,21,32,130	PvP01_06_v1	829806	829936	130	829871	6	91611
PvP01_06_v1:921417:21,130	PvP01_06_v1	921417	921547	130	921482	6	61763
PvP01_06_v1:983158:17,19,24,35,117,136,175	PvP01_06_v1	983158	983333	175	983245	6	Inf
PvP01_07_v1:78144:4,11,28,79,127,130,136,156	PvP01_07_v1	78144	78300	156	78222	7	418345
PvP01_07_v1:496521:26,31,44,92	PvP01_07_v1	496521	496613	92	496567	7	54782
PvP01_07_v1:551254:93,144,156,173,191	PvP01_07_v1	551254	551445	191	551349	7	76239
PvP01_07_v1:627506:150,164	PvP01_07_v1	627506	627670	164	627588	7	69916
PvP01_07_v1:697429:4,64,70,150	PvP01_07_v1	697429	697579	150	697504	7	134798
PvP01_07_v1:832234:1,52,73,75,79,120,137	PvP01_07_v1	832234	832371	137	832302	7	74869
PvP01_07_v1:907112:11,118	PvP01_07_v1	907112	907230	118	907171	7	19565
PvP01_07_v1:926658:72,80,116,156	PvP01_07_v1	926658	926814	156	926736	7	65879
PvP01_07_v1:992558:86,115	PvP01_07_v1	992558	992673	115	992615	7	85603
PvP01_07_v1:1078148:35,42,141	PvP01_07_v1	1078148	1078289	141	1078218	7	137449
PvP01_07_v1:1215589:8,27,65,86,89,157	PvP01_07_v1	1215589	1215746	157	1215667	7	166519
PvP01_07_v1:1382135:17,103	PvP01_07_v1	1382135	1382238	103	1382186	7	45020
PvP01_07_v1:1427122:4,48,49,85,169	PvP01_07_v1	1427122	1427291	169	1427206	7	Inf
PvP01_08_v1:35474:58,97,149	PvP01_08_v1	35474	35623	149	35548	8	62186
PvP01_08_v1:97727:1,15	PvP01_08_v1	97727	97742	15	97734	8	95160
PvP01_08_v1:192813:148,163	PvP01_08_v1	192813	192976	163	192894	8	384348
PvP01_08_v1:577176:39,132	PvP01_08_v1	577176	577308	132	577242	8	210756
PvP01_08_v1:787938:72,121	PvP01_08_v1	787938	788059	121	787998	8	34445
PvP01_08_v1:822407:5,6,54,73	PvP01_08_v1	822407	822480	73	822443	8	122939
PvP01_08_v1:945381:2,3	PvP01_08_v1	945381	945384	3	945382	8	72779
PvP01_08_v1:1018074:159,167,174	PvP01_08_v1	1018074	1018248	174	1018161	8	56338
PvP01_08_v1:1074452:35,95	PvP01_08_v1	1074452	1074547	95	1074499	8	83075
PvP01_08_v1:1157515:92,119	PvP01_08_v1	1157515	1157634	119	1157574	8	59667
PvP01_08_v1:1217178:79,126	PvP01_08_v1	1217178	1217304	126	1217241	8	62610
PvP01_08_v1:1279760:72,117,180,183	PvP01_08_v1	1279760	1279943	183	1279851	8	123987
PvP01_08_v1:1403793:15,18,59,90	PvP01_08_v1	1403793	1403883	90	1403838	8	65103
PvP01_08_v1:1468884:14,92,103,113,114	PvP01_08_v1	1468884	1468998	114	1468941	8	56573
PvP01_08_v1:1525450:60,129	PvP01_08_v1	1525450	1525579	129	1525514	8	Inf
PvP01_09_v1:264726:60,78,79,86,122,133,134,151,171	PvP01_09_v1	264726	264897	171	264811	9	74330
PvP01_09_v1:339062:21,40,41,85,158	PvP01_09_v1	339062	339220	158	339141	9	211177
PvP01_09_v1:550279:77,78	PvP01_09_v1	550279	550357	78	550318	9	206042
PvP01_09_v1:756313:21,49,94	PvP01_09_v1	756313	756407	94	756360	9	59290
PvP01_09_v1:815615:22,64,70	PvP01_09_v1	815615	815685	70	815650	9	77218
PvP01_09_v1:892845:7,10,46	PvP01_09_v1	892845	892891	46	892868	9	67315
PvP01_09_v1:960155:14,56	PvP01_09_v1	960155	960211	56	960183	9	102833
PvP01_09_v1:1062945:3,48,57,143	PvP01_09_v1	1062945	1063088	143	1063016	9	102637
PvP01_09_v1:1165617:23,56,72	PvP01_09_v1	1165617	1165689	72	1165653	9	30389
PvP01_09_v1:1195986:2,3,113	PvP01_09_v1	1195986	1196099	113	1196042	9	49299
PvP01_09_v1:1245258:57,145,147,149,167	PvP01_09_v1	1245258	1245425	167	1245341	9	114098
PvP01_09_v1:1359363:15,17,28,32,152	PvP01_09_v1	1359363	1359515	152	1359439	9	55047
PvP01_09_v1:1414451:63,70	PvP01_09_v1	1414451	1414521	70	1414486	9	45179
PvP01_09_v1:1459601:14,53,88,112,116,128	PvP01_09_v1	1459601	1459729	128	1459665	9	228989
PvP01_09_v1:1688612:38,84	PvP01_09_v1	1688612	1688696	84	1688654	9	125981
PvP01_09_v1:1814597:75,77	PvP01_09_v1	1814597	1814674	77	1814635	9	49983
PvP01_09_v1:1864595:20,47	PvP01_09_v1	1864595	1864642	47	1864618	9	188634
PvP01_09_v1:2053207:61,90	PvP01_09_v1	2053207	2053297	90	2053252	9	Inf
PvP01_10_v1:156668:60,69,87	PvP01_10_v1	156668	156755	87	156711	10	97677
PvP01_10_v1:254365:28,36,44,46,47	PvP01_10_v1	254365	254412	47	254388	10	63850
PvP01_10_v1:318199:36,78	PvP01_10_v1	318199	318277	78	318238	10	336658
PvP01_10_v1:654836:3,120	PvP01_10_v1	654836	654956	120	654896	10	70193
PvP01_10_v1:725010:6,64,159	PvP01_10_v1	725010	725169	159	725089	10	55137
PvP01_10_v1:780184:83,85	PvP01_10_v1	780184	780269	85	780226	10	81926
PvP01_10_v1:862061:141,183	PvP01_10_v1	862061	862244	183	862152	10	72407
PvP01_10_v1:934473:36,73,131,173	PvP01_10_v1	934473	934646	173	934559	10	27680
PvP01_10_v1:962170:21,138	PvP01_10_v1	962170	962308	138	962239	10	93038
PvP01_10_v1:1055213:11,129	PvP01_10_v1	1055213	1055342	129	1055277	10	42585
PvP01_10_v1:1097784:23,32,87,156	PvP01_10_v1	1097784	1097940	156	1097862	10	145163
PvP01_10_v1:1242990:50,70	PvP01_10_v1	1242990	1243060	70	1243025	10	28546
PvP01_10_v1:1271499:6,145	PvP01_10_v1	1271499	1271644	145	1271571	10	115382
PvP01_10_v1:1386873:3,24,74,111,150,160	PvP01_10_v1	1386873	1387033	160	1386953	10	Inf
PvP01_11_v1:75659:36,112,119,121,123,131,139	PvP01_11_v1	75659	75798	139	75728	11	67003
PvP01_11_v1:142707:28,34,49	PvP01_11_v1	142707	142756	49	142731	11	465127
PvP01_11_v1:607789:12,21,92,138	PvP01_11_v1	607789	607927	138	607858	11	69382
PvP01_11_v1:677184:17,113	PvP01_11_v1	677184	677297	113	677240	11	239356
PvP01_11_v1:916516:105,116,160	PvP01_11_v1	916516	916676	160	916596	11	47219
PvP01_11_v1:963753:6,125	PvP01_11_v1	963753	963878	125	963815	11	189943
PvP01_11_v1:1153667:36,39,183	PvP01_11_v1	1153667	1153850	183	1153758	11	269677
PvP01_11_v1:1423352:18,64,79,126,137,160,167	PvP01_11_v1	1423352	1423519	167	1423435	11	84952
PvP01_11_v1:1508333:11,68,95,109	PvP01_11_v1	1508333	1508442	109	1508387	11	64378
PvP01_11_v1:1572691:9,99,149	PvP01_11_v1	1572691	1572840	149	1572765	11	117690
PvP01_11_v1:1690381:107,149	PvP01_11_v1	1690381	1690530	149	1690455	11	51709
PvP01_11_v1:1742121:39,44,86	PvP01_11_v1	1742121	1742207	86	1742164	11	81538
PvP01_11_v1:1823646:92,112	PvP01_11_v1	1823646	1823758	112	1823702	11	62133
PvP01_11_v1:1885807:52,55,57	PvP01_11_v1	1885807	1885864	57	1885835	11	59903
PvP01_11_v1:1945672:3,132	PvP01_11_v1	1945672	1945804	132	1945738	11	55869
PvP01_11_v1:2001516:1,60,75,158,183	PvP01_11_v1	2001516	2001699	183	2001607	11	Inf
PvP01_12_v1:98044:117,150	PvP01_12_v1	98044	98194	150	98119	12	226167
PvP01_12_v1:324221:11,21,129,131	PvP01_12_v1	324221	324352	131	324286	12	208750
PvP01_12_v1:532971:120,123,130	PvP01_12_v1	532971	533101	130	533036	12	138196
PvP01_12_v1:671184:74,96	PvP01_12_v1	671184	671280	96	671232	12	98165
PvP01_12_v1:769318:18,44,120,139,158	PvP01_12_v1	769318	769476	158	769397	12	176430
PvP01_12_v1:945764:56,122,126	PvP01_12_v1	945764	945890	126	945827	12	49901
PvP01_12_v1:995698:3,60	PvP01_12_v1	995698	995758	60	995728	12	168042
PvP01_12_v1:1163722:82,97	PvP01_12_v1	1163722	1163819	97	1163770	12	56946
PvP01_12_v1:1220652:96,129	PvP01_12_v1	1220652	1220781	129	1220716	12	70651
PvP01_12_v1:1291328:37,79	PvP01_12_v1	1291328	1291407	79	1291367	12	44062
PvP01_12_v1:1335411:12,36	PvP01_12_v1	1335411	1335447	36	1335429	12	100924
PvP01_12_v1:1436256:114,135,194	PvP01_12_v1	1436256	1436450	194	1436353	12	21104
PvP01_12_v1:1457400:22,109,114	PvP01_12_v1	1457400	1457514	114	1457457	12	86646
PvP01_12_v1:1544022:12,162	PvP01_12_v1	1544022	1544184	162	1544103	12	135700
PvP01_12_v1:1679710:4,187	PvP01_12_v1	1679710	1679897	187	1679803	12	200764
PvP01_12_v1:1880554:10,27	PvP01_12_v1	1880554	1880581	27	1880567	12	65412
PvP01_12_v1:1945903:56,143,152	PvP01_12_v1	1945903	1946055	152	1945979	12	55707
PvP01_12_v1:2001627:54,92,118	PvP01_12_v1	2001627	2001745	118	2001686	12	106862
PvP01_12_v1:2108486:1,125	PvP01_12_v1	2108486	2108611	125	2108548	12	301594
PvP01_12_v1:2410099:1,87	PvP01_12_v1	2410099	2410186	87	2410142	12	55896
PvP01_12_v1:2465992:3,24,93	PvP01_12_v1	2465992	2466085	93	2466038	12	114382
PvP01_12_v1:2580356:112,129	PvP01_12_v1	2580356	2580485	129	2580420	12	143625
PvP01_12_v1:2724028:32,35	PvP01_12_v1	2724028	2724063	35	2724045	12	149913
PvP01_12_v1:2873887:36,142	PvP01_12_v1	2873887	2874029	142	2873958	12	113709
PvP01_12_v1:2987607:8,9,46,54,60,92,99,106,121	PvP01_12_v1	2987607	2987728	121	2987667	12	Inf
PvP01_13_v1:170159:56,79	PvP01_13_v1	170159	170238	79	170198	13	123464
PvP01_13_v1:293616:28,92	PvP01_13_v1	293616	293708	92	293662	13	40221
PvP01_13_v1:333815:9,29,136	PvP01_13_v1	333815	333951	136	333883	13	47638
PvP01_13_v1:381465:1,48,77,112	PvP01_13_v1	381465	381577	112	381521	13	94207
PvP01_13_v1:475680:93,96	PvP01_13_v1	475680	475776	96	475728	13	223984
PvP01_13_v1:699644:89,136	PvP01_13_v1	699644	699780	136	699712	13	55086
PvP01_13_v1:754711:103,105,121,174	PvP01_13_v1	754711	754885	174	754798	13	38142
PvP01_13_v1:792891:2,84,96,98	PvP01_13_v1	792891	792989	98	792940	13	113727
PvP01_13_v1:906622:51,90	PvP01_13_v1	906622	906712	90	906667	13	132945
PvP01_13_v1:1039560:33,75,92,105	PvP01_13_v1	1039560	1039665	105	1039612	13	23219
PvP01_13_v1:1062762:25,64,117,138	PvP01_13_v1	1062762	1062900	138	1062831	13	99100
PvP01_13_v1:1161879:103,105	PvP01_13_v1	1161879	1161984	105	1161931	13	35841
PvP01_13_v1:1197714:42,45,62,111,114,117	PvP01_13_v1	1197714	1197831	117	1197772	13	334823
PvP01_13_v1:1532512:113,166	PvP01_13_v1	1532512	1532678	166	1532595	13	178807
PvP01_13_v1:1711358:77,88	PvP01_13_v1	1711358	1711446	88	1711402	13	154011
PvP01_13_v1:1865344:70,131,139	PvP01_13_v1	1865344	1865483	139	1865413	13	44500
PvP01_13_v1:1909900:21,27	PvP01_13_v1	1909900	1909927	27	1909913	13	110588
PvP01_13_v1:2020402:38,153,184,198	PvP01_13_v1	2020402	2020600	198	2020501	13	Inf
PvP01_14_v1:56322:59,72,112,151	PvP01_14_v1	56322	56473	151	56397	14	58705
PvP01_14_v1:115034:87,137	PvP01_14_v1	115034	115171	137	115102	14	135215
PvP01_14_v1:250236:40,48,162	PvP01_14_v1	250236	250398	162	250317	14	81881
PvP01_14_v1:332114:1,169	PvP01_14_v1	332114	332283	169	332198	14	130592
PvP01_14_v1:462744:10,93	PvP01_14_v1	462744	462837	93	462790	14	65665
PvP01_14_v1:528361:177,189	PvP01_14_v1	528361	528550	189	528455	14	57117
PvP01_14_v1:585524:96,97	PvP01_14_v1	585524	585621	97	585572	14	90093
PvP01_14_v1:675631:15,66,68	PvP01_14_v1	675631	675699	68	675665	14	530887
PvP01_14_v1:1206463:102,179	PvP01_14_v1	1206463	1206642	179	1206552	14	22544
PvP01_14_v1:1229052:7,89	PvP01_14_v1	1229052	1229141	89	1229096	14	534031
PvP01_14_v1:1763090:5,74	PvP01_14_v1	1763090	1763164	74	1763127	14	100505
PvP01_14_v1:1863577:105,111	PvP01_14_v1	1863577	1863688	111	1863632	14	59734
PvP01_14_v1:1923317:28,57,60,66,99	PvP01_14_v1	1923317	1923416	99	1923366	14	73782
PvP01_14_v1:1997054:3,188	PvP01_14_v1	1997054	1997242	188	1997148	14	68293
PvP01_14_v1:2065362:1,37,140,142,143,158	PvP01_14_v1	2065362	2065520	158	2065441	14	124283
PvP01_14_v1:2189681:9,83,86	PvP01_14_v1	2189681	2189767	86	2189724	14	71975
PvP01_14_v1:2261605:80,96,114,135,189	PvP01_14_v1	2261605	2261794	189	2261699	14	69763
PvP01_14_v1:2331384:9,46,81,149,157	PvP01_14_v1	2331384	2331541	157	2331462	14	24953
PvP01_14_v1:2356345:15,138,140	PvP01_14_v1	2356345	2356485	140	2356415	14	88029
PvP01_14_v1:2444397:1,20,95	PvP01_14_v1	2444397	2444492	95	2444444	14	255541
PvP01_14_v1:2699926:89,119	PvP01_14_v1	2699926	2700045	119	2699985	14	141030
PvP01_14_v1:2840964:60,102	PvP01_14_v1	2840964	2841066	102	2841015	14	168991
PvP01_14_v1:3009931:19,27,72,78,81,89,119,139,150	PvP01_14_v1	3009931	3010081	150	3010006	14	Inf

## Sheet: 250 marker mhaps
Amplicon_name	Chr	Start	Stop	length	pos	chrom	distances
PvP01_01_v1:347203:13,151	PvP01_01_v1	347203	347354	151	347278	1	40881
PvP01_01_v1:388122:41,75	PvP01_01_v1	388122	388197	75	388159	1	33334
PvP01_01_v1:421456:69,74	PvP01_01_v1	421456	421530	74	421493	1	14731
PvP01_01_v1:436164:3,18,120	PvP01_01_v1	436164	436284	120	436224	1	47585
PvP01_01_v1:483736:1,84,147	PvP01_01_v1	483736	483883	147	483809	1	64732
PvP01_01_v1:548492:8,98	PvP01_01_v1	548492	548590	98	548541	1	63746
PvP01_01_v1:612226:69,72,122	PvP01_01_v1	612226	612348	122	612287	1	159865
PvP01_01_v1:772094:42,60,64,65,117	PvP01_01_v1	772094	772211	117	772152	1	27146
PvP01_01_v1:799267:55,63	PvP01_01_v1	799267	799330	63	799298	1	36773
PvP01_01_v1:836037:21,69	PvP01_01_v1	836037	836106	69	836071	1	40013
PvP01_01_v1:876017:1,135	PvP01_01_v1	876017	876152	135	876084	1	Inf
PvP01_02_v1:101590:60,126	PvP01_02_v1	101590	101716	126	101653	2	112393
PvP01_02_v1:213959:15,97,174	PvP01_02_v1	213959	214133	174	214046	2	113600
PvP01_02_v1:327553:35,63,129,186	PvP01_02_v1	327553	327739	186	327646	2	65790
PvP01_02_v1:393400:32,72	PvP01_02_v1	393400	393472	72	393436	2	38839
PvP01_02_v1:432271:2,9	PvP01_02_v1	432271	432280	9	432275	2	71373
PvP01_02_v1:503560:88,112,176	PvP01_02_v1	503560	503736	176	503648	2	156891
PvP01_02_v1:660464:63,132,150	PvP01_02_v1	660464	660614	150	660539	2	69160
PvP01_02_v1:729615:139,169	PvP01_02_v1	729615	729784	169	729699	2	Inf
PvP01_03_v1:124361:12,18,92,94,98,99,162	PvP01_03_v1	124361	124523	162	124442	3	102765
PvP01_03_v1:227132:23,151	PvP01_03_v1	227132	227283	151	227207	3	233740
PvP01_03_v1:460863:78,168	PvP01_03_v1	460863	461031	168	460947	3	25515
PvP01_03_v1:486422:76,78,79,80	PvP01_03_v1	486422	486502	80	486462	3	50204
PvP01_03_v1:536621:9,30,36,90,91	PvP01_03_v1	536621	536712	91	536666	3	152605
PvP01_03_v1:689221:1,11,98,100	PvP01_03_v1	689221	689321	100	689271	3	25426
PvP01_03_v1:714612:3,91,96,170	PvP01_03_v1	714612	714782	170	714697	3	48931
PvP01_03_v1:763596:10,62,64	PvP01_03_v1	763596	763660	64	763628	3	20638
PvP01_03_v1:784229:64,74	PvP01_03_v1	784229	784303	74	784266	3	47664
PvP01_03_v1:831863:12,111,135	PvP01_03_v1	831863	831998	135	831930	3	26110
PvP01_03_v1:857954:4,14,173	PvP01_03_v1	857954	858127	173	858040	3	Inf
PvP01_04_v1:271369:9,117	PvP01_04_v1	271369	271486	117	271427	4	70180
PvP01_04_v1:341568:63,78	PvP01_04_v1	341568	341646	78	341607	4	20236
PvP01_04_v1:361788:102,105,111	PvP01_04_v1	361788	361899	111	361843	4	39778
PvP01_04_v1:401551:13,25,26,113,141	PvP01_04_v1	401551	401692	141	401621	4	50307
PvP01_04_v1:451899:17,47,52,59	PvP01_04_v1	451899	451958	59	451928	4	48290
PvP01_04_v1:500161:14,43,44,105,112,115	PvP01_04_v1	500161	500276	115	500218	4	171328
PvP01_04_v1:671456:67,75,143,174,181	PvP01_04_v1	671456	671637	181	671546	4	91621
PvP01_04_v1:763111:1,26,29,41,48,92,113	PvP01_04_v1	763111	763224	113	763167	4	39228
PvP01_04_v1:802306:28,29,130,179	PvP01_04_v1	802306	802485	179	802395	4	27351
PvP01_04_v1:829678:88,137	PvP01_04_v1	829678	829815	137	829746	4	30795
PvP01_04_v1:860452:162,179	PvP01_04_v1	860452	860631	179	860541	4	58344
PvP01_04_v1:918835:40,99,100	PvP01_04_v1	918835	918935	100	918885	4	Inf
PvP01_05_v1:170477:34,57,70	PvP01_05_v1	170477	170547	70	170512	5	22356
PvP01_05_v1:192855:9,26	PvP01_05_v1	192855	192881	26	192868	5	124730
PvP01_05_v1:317564:1,69	PvP01_05_v1	317564	317633	69	317598	5	123634
PvP01_05_v1:441196:32,73	PvP01_05_v1	441196	441269	73	441232	5	59866
PvP01_05_v1:501009:4,6,132,179	PvP01_05_v1	501009	501188	179	501098	5	76061
PvP01_05_v1:577122:29,74	PvP01_05_v1	577122	577196	74	577159	5	144931
PvP01_05_v1:722014:30,53,153	PvP01_05_v1	722014	722167	153	722090	5	54811
PvP01_05_v1:776829:129,135,144	PvP01_05_v1	776829	776973	144	776901	5	110514
PvP01_05_v1:887370:62,90	PvP01_05_v1	887370	887460	90	887415	5	51517
PvP01_05_v1:938902:7,60	PvP01_05_v1	938902	938962	60	938932	5	126883
PvP01_05_v1:1065810:5,11	PvP01_05_v1	1065810	1065821	11	1065815	5	27428
PvP01_05_v1:1093159:37,48,108,116,168	PvP01_05_v1	1093159	1093327	168	1093243	5	34088
PvP01_05_v1:1127267:117,128	PvP01_05_v1	1127267	1127395	128	1127331	5	48913
PvP01_05_v1:1176220:5,48	PvP01_05_v1	1176220	1176268	48	1176244	5	63204
PvP01_05_v1:1239356:69,143,185	PvP01_05_v1	1239356	1239541	185	1239448	5	38786
PvP01_05_v1:1278180:5,109	PvP01_05_v1	1278180	1278289	109	1278234	5	45261
PvP01_05_v1:1323409:34,67,76,80,133,173	PvP01_05_v1	1323409	1323582	173	1323495	5	28686
PvP01_05_v1:1352102:45,57,63,159	PvP01_05_v1	1352102	1352261	159	1352181	5	Inf
PvP01_06_v1:56728:6,30	PvP01_06_v1	56728	56758	30	56743	6	31070
PvP01_06_v1:87766:44,52,74,90,93,95	PvP01_06_v1	87766	87861	95	87813	6	43731
PvP01_06_v1:131455:6,51,179	PvP01_06_v1	131455	131634	179	131544	6	23819
PvP01_06_v1:155339:39,48	PvP01_06_v1	155339	155387	48	155363	6	48242
PvP01_06_v1:203528:29,105,143,145,148,154	PvP01_06_v1	203528	203682	154	203605	6	22622
PvP01_06_v1:226183:3,83,89	PvP01_06_v1	226183	226272	89	226227	6	60116
PvP01_06_v1:286251:5,6,28,75,168,179,184	PvP01_06_v1	286251	286435	184	286343	6	141531
PvP01_06_v1:427809:22,110,131	PvP01_06_v1	427809	427940	131	427874	6	40624
PvP01_06_v1:468411:147,174	PvP01_06_v1	468411	468585	174	468498	6	33034
PvP01_06_v1:501461:3,18,101,143	PvP01_06_v1	501461	501604	143	501532	6	29793
PvP01_06_v1:531257:13,32,37,46,102,113,133,136	PvP01_06_v1	531257	531393	136	531325	6	81251
PvP01_06_v1:612512:21,129	PvP01_06_v1	612512	612641	129	612576	6	58118
PvP01_06_v1:670615:56,58,158	PvP01_06_v1	670615	670773	158	670694	6	159177
PvP01_06_v1:829806:5,7,9,12,14,19,21,32,130	PvP01_06_v1	829806	829936	130	829871	6	9002
PvP01_06_v1:838861:3,4,9,11,16,17,19,25	PvP01_06_v1	838861	838886	25	838873	6	82609
PvP01_06_v1:921417:21,130	PvP01_06_v1	921417	921547	130	921482	6	50619
PvP01_06_v1:972005:9,12,16,153,192	PvP01_06_v1	972005	972197	192	972101	6	11144
PvP01_06_v1:983158:17,19,24,35,117,136,175	PvP01_06_v1	983158	983333	175	983245	6	Inf
PvP01_07_v1:78144:4,11,28,79,127,130,136,156	PvP01_07_v1	78144	78300	156	78222	7	418345
PvP01_07_v1:496521:26,31,44,92	PvP01_07_v1	496521	496613	92	496567	7	54782
PvP01_07_v1:551254:93,144,156,173,191	PvP01_07_v1	551254	551445	191	551349	7	24605
PvP01_07_v1:575888:33,133	PvP01_07_v1	575888	576021	133	575954	7	51634
PvP01_07_v1:627506:150,164	PvP01_07_v1	627506	627670	164	627588	7	69916
PvP01_07_v1:697429:4,64,70,150	PvP01_07_v1	697429	697579	150	697504	7	134798
PvP01_07_v1:832234:1,52,73,75,79,120,137	PvP01_07_v1	832234	832371	137	832302	7	74869
PvP01_07_v1:907112:11,118	PvP01_07_v1	907112	907230	118	907171	7	75187
PvP01_07_v1:982311:91,93,94	PvP01_07_v1	982311	982405	94	982358	7	71635
PvP01_07_v1:1053928:121,131	PvP01_07_v1	1053928	1054059	131	1053993	7	24225
PvP01_07_v1:1078148:35,42,141	PvP01_07_v1	1078148	1078289	141	1078218	7	45048
PvP01_07_v1:1123203:97,100,127	PvP01_07_v1	1123203	1123330	127	1123266	7	105228
PvP01_07_v1:1228432:102,125	PvP01_07_v1	1228432	1228557	125	1228494	7	153692
PvP01_07_v1:1382135:17,103	PvP01_07_v1	1382135	1382238	103	1382186	7	33523
PvP01_07_v1:1415698:14,23	PvP01_07_v1	1415698	1415721	23	1415709	7	34852
PvP01_07_v1:1450501:1,26,30,52,84,91,92,109,121	PvP01_07_v1	1450501	1450622	121	1450561	7	Inf
PvP01_08_v1:35474:58,97,149	PvP01_08_v1	35474	35623	149	35548	8	157346
PvP01_08_v1:192813:148,163	PvP01_08_v1	192813	192976	163	192894	8	384348
PvP01_08_v1:577176:39,132	PvP01_08_v1	577176	577308	132	577242	8	210756
PvP01_08_v1:787938:72,121	PvP01_08_v1	787938	788059	121	787998	8	34445
PvP01_08_v1:822407:5,6,54,73	PvP01_08_v1	822407	822480	73	822443	8	122939
PvP01_08_v1:945381:2,3	PvP01_08_v1	945381	945384	3	945382	8	70879
PvP01_08_v1:1016239:3,45	PvP01_08_v1	1016239	1016284	45	1016261	8	23154
PvP01_08_v1:1039373:75,84	PvP01_08_v1	1039373	1039457	84	1039415	8	35084
PvP01_08_v1:1074452:35,95	PvP01_08_v1	1074452	1074547	95	1074499	8	29612
PvP01_08_v1:1104053:104,116	PvP01_08_v1	1104053	1104169	116	1104111	8	53463
PvP01_08_v1:1157515:92,119	PvP01_08_v1	1157515	1157634	119	1157574	8	32486
PvP01_08_v1:1190003:29,114	PvP01_08_v1	1190003	1190117	114	1190060	8	27181
PvP01_08_v1:1217178:79,126	PvP01_08_v1	1217178	1217304	126	1217241	8	62610
PvP01_08_v1:1279760:72,117,180,183	PvP01_08_v1	1279760	1279943	183	1279851	8	39751
PvP01_08_v1:1319511:162,163,183	PvP01_08_v1	1319511	1319694	183	1319602	8	84236
PvP01_08_v1:1403793:15,18,59,90	PvP01_08_v1	1403793	1403883	90	1403838	8	13694
PvP01_08_v1:1417490:36,54,63,84	PvP01_08_v1	1417490	1417574	84	1417532	8	51409
PvP01_08_v1:1468884:14,92,103,113,114	PvP01_08_v1	1468884	1468998	114	1468941	8	35810
PvP01_08_v1:1504660:181,182,183	PvP01_08_v1	1504660	1504843	183	1504751	8	20763
PvP01_08_v1:1525450:60,129	PvP01_08_v1	1525450	1525579	129	1525514	8	Inf
PvP01_09_v1:264726:60,78,79,86,122,133,134,151,171	PvP01_09_v1	264726	264897	171	264811	9	47289
PvP01_09_v1:312097:5,6	PvP01_09_v1	312097	312103	6	312100	9	27041
PvP01_09_v1:339062:21,40,41,85,158	PvP01_09_v1	339062	339220	158	339141	9	109751
PvP01_09_v1:448825:21,34,134	PvP01_09_v1	448825	448959	134	448892	9	101426
PvP01_09_v1:550279:77,78	PvP01_09_v1	550279	550357	78	550318	9	219382
PvP01_09_v1:769648:13,104	PvP01_09_v1	769648	769752	104	769700	9	45950
PvP01_09_v1:815615:22,64,70	PvP01_09_v1	815615	815685	70	815650	9	26926
PvP01_09_v1:842508:56,136,137	PvP01_09_v1	842508	842645	137	842576	9	50292
PvP01_09_v1:892845:7,10,46	PvP01_09_v1	892845	892891	46	892868	9	67315
PvP01_09_v1:960155:14,56	PvP01_09_v1	960155	960211	56	960183	9	102833
PvP01_09_v1:1062945:3,48,57,143	PvP01_09_v1	1062945	1063088	143	1063016	9	37793
PvP01_09_v1:1100725:113,115,169	PvP01_09_v1	1100725	1100894	169	1100809	9	64844
PvP01_09_v1:1165617:23,56,72	PvP01_09_v1	1165617	1165689	72	1165653	9	30389
PvP01_09_v1:1195986:2,3,113	PvP01_09_v1	1195986	1196099	113	1196042	9	49299
PvP01_09_v1:1245258:57,145,147,149,167	PvP01_09_v1	1245258	1245425	167	1245341	9	114098
PvP01_09_v1:1359363:15,17,28,32,152	PvP01_09_v1	1359363	1359515	152	1359439	9	55047
PvP01_09_v1:1414451:63,70	PvP01_09_v1	1414451	1414521	70	1414486	9	45179
PvP01_09_v1:1459601:14,53,88,112,116,128	PvP01_09_v1	1459601	1459729	128	1459665	9	354970
PvP01_09_v1:1814597:75,77	PvP01_09_v1	1814597	1814674	77	1814635	9	238617
PvP01_09_v1:2053207:61,90	PvP01_09_v1	2053207	2053297	90	2053252	9	Inf
PvP01_10_v1:156668:60,69,87	PvP01_10_v1	156668	156755	87	156711	10	46688
PvP01_10_v1:203317:48,142,144,159,164	PvP01_10_v1	203317	203481	164	203399	10	50989
PvP01_10_v1:254365:28,36,44,46,47	PvP01_10_v1	254365	254412	47	254388	10	400508
PvP01_10_v1:654836:3,120	PvP01_10_v1	654836	654956	120	654896	10	56974
PvP01_10_v1:711866:1,9	PvP01_10_v1	711866	711875	9	711870	10	13219
PvP01_10_v1:725010:6,64,159	PvP01_10_v1	725010	725169	159	725089	10	55137
PvP01_10_v1:780184:83,85	PvP01_10_v1	780184	780269	85	780226	10	68666
PvP01_10_v1:848869:44,47	PvP01_10_v1	848869	848916	47	848892	10	25372
PvP01_10_v1:874206:39,117	PvP01_10_v1	874206	874323	117	874264	10	54384
PvP01_10_v1:928615:66,67	PvP01_10_v1	928615	928682	67	928648	10	33591
PvP01_10_v1:962170:21,138	PvP01_10_v1	962170	962308	138	962239	10	22792
PvP01_10_v1:985024:4,15	PvP01_10_v1	985024	985039	15	985031	10	88782
PvP01_10_v1:1073764:93,99	PvP01_10_v1	1073764	1073863	99	1073813	10	24049
PvP01_10_v1:1097784:23,32,87,156	PvP01_10_v1	1097784	1097940	156	1097862	10	145163
PvP01_10_v1:1242990:50,70	PvP01_10_v1	1242990	1243060	70	1243025	10	28546
PvP01_10_v1:1271499:6,145	PvP01_10_v1	1271499	1271644	145	1271571	10	115382
PvP01_10_v1:1386873:3,24,74,111,150,160	PvP01_10_v1	1386873	1387033	160	1386953	10	21146
PvP01_10_v1:1408029:72,126,141	PvP01_10_v1	1408029	1408170	141	1408099	10	Inf
PvP01_11_v1:75659:36,112,119,121,123,131,139	PvP01_11_v1	75659	75798	139	75728	11	67003
PvP01_11_v1:142707:28,34,49	PvP01_11_v1	142707	142756	49	142731	11	35204
PvP01_11_v1:177899:67,72	PvP01_11_v1	177899	177971	72	177935	11	429923
PvP01_11_v1:607789:12,21,92,138	PvP01_11_v1	607789	607927	138	607858	11	69382
PvP01_11_v1:677184:17,113	PvP01_11_v1	677184	677297	113	677240	11	186830
PvP01_11_v1:864038:17,65	PvP01_11_v1	864038	864103	65	864070	11	99745
PvP01_11_v1:963753:6,125	PvP01_11_v1	963753	963878	125	963815	11	189943
PvP01_11_v1:1153667:36,39,183	PvP01_11_v1	1153667	1153850	183	1153758	11	35304
PvP01_11_v1:1188988:108,148	PvP01_11_v1	1188988	1189136	148	1189062	11	76745
PvP01_11_v1:1265740:1,16,131,134	PvP01_11_v1	1265740	1265874	134	1265807	11	61361
PvP01_11_v1:1327105:65,127	PvP01_11_v1	1327105	1327232	127	1327168	11	80313
PvP01_11_v1:1407415:9,14,133	PvP01_11_v1	1407415	1407548	133	1407481	11	41240
PvP01_11_v1:1448673:30,89,90,96	PvP01_11_v1	1448673	1448769	96	1448721	11	21602
PvP01_11_v1:1470304:27,29,39	PvP01_11_v1	1470304	1470343	39	1470323	11	38064
PvP01_11_v1:1508333:11,68,95,109	PvP01_11_v1	1508333	1508442	109	1508387	11	48993
PvP01_11_v1:1557314:1,131,133	PvP01_11_v1	1557314	1557447	133	1557380	11	15385
PvP01_11_v1:1572691:9,99,149	PvP01_11_v1	1572691	1572840	149	1572765	11	117690
PvP01_11_v1:1690381:107,149	PvP01_11_v1	1690381	1690530	149	1690455	11	51709
PvP01_11_v1:1742121:39,44,86	PvP01_11_v1	1742121	1742207	86	1742164	11	26095
PvP01_11_v1:1768256:3,7	PvP01_11_v1	1768256	1768263	7	1768259	11	77709
PvP01_11_v1:1845902:66,133	PvP01_11_v1	1845902	1846035	133	1845968	11	39867
PvP01_11_v1:1885807:52,55,57	PvP01_11_v1	1885807	1885864	57	1885835	11	19618
PvP01_11_v1:1905378:21,98,150	PvP01_11_v1	1905378	1905528	150	1905453	11	40285
PvP01_11_v1:1945672:3,132	PvP01_11_v1	1945672	1945804	132	1945738	11	55869
PvP01_11_v1:2001516:1,60,75,158,183	PvP01_11_v1	2001516	2001699	183	2001607	11	Inf
PvP01_12_v1:98044:117,150	PvP01_12_v1	98044	98194	150	98119	12	226167
PvP01_12_v1:324221:11,21,129,131	PvP01_12_v1	324221	324352	131	324286	12	346946
PvP01_12_v1:671184:74,96	PvP01_12_v1	671184	671280	96	671232	12	98165
PvP01_12_v1:769318:18,44,120,139,158	PvP01_12_v1	769318	769476	158	769397	12	130972
PvP01_12_v1:900294:41,151	PvP01_12_v1	900294	900445	151	900369	12	45458
PvP01_12_v1:945764:56,122,126	PvP01_12_v1	945764	945890	126	945827	12	49901
PvP01_12_v1:995698:3,60	PvP01_12_v1	995698	995758	60	995728	12	44028
PvP01_12_v1:1039670:101,172	PvP01_12_v1	1039670	1039842	172	1039756	12	124014
PvP01_12_v1:1163722:82,97	PvP01_12_v1	1163722	1163819	97	1163770	12	56946
PvP01_12_v1:1220652:96,129	PvP01_12_v1	1220652	1220781	129	1220716	12	70651
PvP01_12_v1:1291328:37,79	PvP01_12_v1	1291328	1291407	79	1291367	12	144986
PvP01_12_v1:1436256:114,135,194	PvP01_12_v1	1436256	1436450	194	1436353	12	21104
PvP01_12_v1:1457400:22,109,114	PvP01_12_v1	1457400	1457514	114	1457457	12	86646
PvP01_12_v1:1544022:12,162	PvP01_12_v1	1544022	1544184	162	1544103	12	135700
PvP01_12_v1:1679710:4,187	PvP01_12_v1	1679710	1679897	187	1679803	12	219449
PvP01_12_v1:1899187:49,131	PvP01_12_v1	1899187	1899318	131	1899252	12	102434
PvP01_12_v1:2001627:54,92,118	PvP01_12_v1	2001627	2001745	118	2001686	12	106862
PvP01_12_v1:2108486:1,125	PvP01_12_v1	2108486	2108611	125	2108548	12	357490
PvP01_12_v1:2465992:3,24,93	PvP01_12_v1	2465992	2466085	93	2466038	12	114382
PvP01_12_v1:2580356:112,129	PvP01_12_v1	2580356	2580485	129	2580420	12	143625
PvP01_12_v1:2724028:32,35	PvP01_12_v1	2724028	2724063	35	2724045	12	149913
PvP01_12_v1:2873887:36,142	PvP01_12_v1	2873887	2874029	142	2873958	12	86427
PvP01_12_v1:2960318:63,115,134	PvP01_12_v1	2960318	2960452	134	2960385	12	Inf
PvP01_13_v1:167461:2,36,50,52,135	PvP01_13_v1	167461	167596	135	167528	13	126134
PvP01_13_v1:293616:28,92	PvP01_13_v1	293616	293708	92	293662	13	40221
PvP01_13_v1:333815:9,29,136	PvP01_13_v1	333815	333951	136	333883	13	47638
PvP01_13_v1:381465:1,48,77,112	PvP01_13_v1	381465	381577	112	381521	13	94207
PvP01_13_v1:475680:93,96	PvP01_13_v1	475680	475776	96	475728	13	223984
PvP01_13_v1:699644:89,136	PvP01_13_v1	699644	699780	136	699712	13	55086
PvP01_13_v1:754711:103,105,121,174	PvP01_13_v1	754711	754885	174	754798	13	38142
PvP01_13_v1:792891:2,84,96,98	PvP01_13_v1	792891	792989	98	792940	13	22206
PvP01_13_v1:815101:85,87,90	PvP01_13_v1	815101	815191	90	815146	13	224466
PvP01_13_v1:1039560:33,75,92,105	PvP01_13_v1	1039560	1039665	105	1039612	13	23219
PvP01_13_v1:1062762:25,64,117,138	PvP01_13_v1	1062762	1062900	138	1062831	13	34567
PvP01_13_v1:1097309:112,169,179	PvP01_13_v1	1097309	1097488	179	1097398	13	134175
PvP01_13_v1:1231516:92,115	PvP01_13_v1	1231516	1231631	115	1231573	13	11242
PvP01_13_v1:1242731:49,169	PvP01_13_v1	1242731	1242900	169	1242815	13	289780
PvP01_13_v1:1532512:113,166	PvP01_13_v1	1532512	1532678	166	1532595	13	229713
PvP01_13_v1:1762262:81,82,93	PvP01_13_v1	1762262	1762355	93	1762308	13	103105
PvP01_13_v1:1865344:70,131,139	PvP01_13_v1	1865344	1865483	139	1865413	13	44500
PvP01_13_v1:1909900:21,27	PvP01_13_v1	1909900	1909927	27	1909913	13	75843
PvP01_13_v1:1985699:74,77,115	PvP01_13_v1	1985699	1985814	115	1985756	13	34745
PvP01_13_v1:2020402:38,153,184,198	PvP01_13_v1	2020402	2020600	198	2020501	13	Inf
PvP01_14_v1:56322:59,72,112,151	PvP01_14_v1	56322	56473	151	56397	14	58705
PvP01_14_v1:115034:87,137	PvP01_14_v1	115034	115171	137	115102	14	27012
PvP01_14_v1:142065:85,99	PvP01_14_v1	142065	142164	99	142114	14	108203
PvP01_14_v1:250236:40,48,162	PvP01_14_v1	250236	250398	162	250317	14	81881
PvP01_14_v1:332114:1,169	PvP01_14_v1	332114	332283	169	332198	14	130592
PvP01_14_v1:462744:10,93	PvP01_14_v1	462744	462837	93	462790	14	122782
PvP01_14_v1:585524:96,97	PvP01_14_v1	585524	585621	97	585572	14	62610
PvP01_14_v1:648174:14,16	PvP01_14_v1	648174	648190	16	648182	14	27483
PvP01_14_v1:675631:15,66,68	PvP01_14_v1	675631	675699	68	675665	14	553431
PvP01_14_v1:1229052:7,89	PvP01_14_v1	1229052	1229141	89	1229096	14	317147
PvP01_14_v1:1546238:9,11	PvP01_14_v1	1546238	1546249	11	1546243	14	216884
PvP01_14_v1:1763090:5,74	PvP01_14_v1	1763090	1763164	74	1763127	14	46571
PvP01_14_v1:1809605:102,186	PvP01_14_v1	1809605	1809791	186	1809698	14	71511
PvP01_14_v1:1881136:5,135,146	PvP01_14_v1	1881136	1881282	146	1881209	14	141402
PvP01_14_v1:2022559:54,97,104	PvP01_14_v1	2022559	2022663	104	2022611	14	16689
PvP01_14_v1:2039254:51,93	PvP01_14_v1	2039254	2039347	93	2039300	14	167442
PvP01_14_v1:2206666:3,21,54,69,81,108,143,153	PvP01_14_v1	2206666	2206819	153	2206742	14	36479
PvP01_14_v1:2243198:1,3,47	PvP01_14_v1	2243198	2243245	47	2243221	14	18478
PvP01_14_v1:2261605:80,96,114,135,189	PvP01_14_v1	2261605	2261794	189	2261699	14	44935
PvP01_14_v1:2306580:46,108	PvP01_14_v1	2306580	2306688	108	2306634	14	24828
PvP01_14_v1:2331384:9,46,81,149,157	PvP01_14_v1	2331384	2331541	157	2331462	14	91145
PvP01_14_v1:2422543:1,128	PvP01_14_v1	2422543	2422671	128	2422607	14	21837
PvP01_14_v1:2444397:1,20,95	PvP01_14_v1	2444397	2444492	95	2444444	14	255541
PvP01_14_v1:2699926:89,119	PvP01_14_v1	2699926	2700045	119	2699985	14	41288
PvP01_14_v1:2741244:20,58	PvP01_14_v1	2741244	2741302	58	2741273	14	69233
PvP01_14_v1:2810469:36,75	PvP01_14_v1	2810469	2810544	75	2810506	14	30509
PvP01_14_v1:2840964:60,102	PvP01_14_v1	2840964	2841066	102	2841015	14	41200
PvP01_14_v1:2882203:18,24	PvP01_14_v1	2882203	2882227	24	2882215	14	88380
PvP01_14_v1:2970508:3,175	PvP01_14_v1	2970508	2970683	175	2970595	14	39411
PvP01_14_v1:3009931:19,27,72,78,81,89,119,139,150	PvP01_14_v1	3009931	3010081	150	3010006	14	Inf
